# Supplementary material for: Comparative genomic analysis of Parageobacillus thermoglucosidasius strains with distinct hydrogenogenic capacities
Source: BMC Genomics. 2018 Dec 6;19:880. doi: 10.1186/s12864-018-5302-9 (PMC6282330; doi:10.1186/s12864-018-5302-9)
Supplement: Supplementary file 3 — Annotations of the protein families shared and unique among the compared P. thermoglucosidasius strains. The protein family datasets which are shared between different combinations of the four compared strains or unique to a particular strain were functionally annotated by RAST [36], comparison against the Conserved Domain Database [37] and classification according to their COG function using EggNOG mapper [36]. The proportions (%) of proteins (unique to strains or shared among different combinations of strains) belonging to each COG are graphically presented. (XLSX 484 kb) [file 12864_2018_5302_MOESM3_ESM.xlsx]

## Sheet: COG data
	COG Category	Core	DSM 21625	DSM 2542	DSM 2543	DSM 6285	DSM 21625 +	DSM 21625 +	DSM 21625 +	DSM 2542 +	DSM 2542 +	DSM 2543 +	DSM 21625 +	DSM 21625 +	DSM 21625 +	DSM 2542 +
			unique	unique	unique	unique	DSM 2542	DSM 2543	DSM 6285	DSM 2543	DSM 6285	DSM 6285	DSM 2542 +	DSM 2542 +	DSM 2543 +	DSM 2543 +
													DSM 2543	DSM 6285	DSM 6285	DSM 6285
C	Energy production and conversion	201	1	0	0	3	1	0	1	0	0	0	0	0	0	0
D	Cell cycle control, cell division, chromosome partitioning	31	1	0	0	3	0	0	0.5	1	0	0	0	0	0	0
E	Amino acid transport and metabolism	253	7	0	0	5.5	0	0	2	6	0	0	1	0	0	7
F	Nucleotide transport and metabolism	75	0	0	0	0	0	0	0	0.5	0	0	0	0	0	0.5
G	Carbohydrate transport and metabolism	143.5	35	0	0	4	0	0	1	27	0	0	7	0	1	2
H	Coenzyme transport and metabolism	111.5	0	0	0	0	0	0	0	1.5	0	0	0	0	0	0
I	Lipid transport and metabolism	82	3	0	0	0	0	0	0	1	0	0	2.5	0	0	2
J	Translation, ribosomal structure and biogenesis	153.5	0	0	0	0	0	0	0	1	0	0	0	0	0	1
K	Transcription	198	13	0	0	5	0	0	4	14	0	0	4	0	0	3
L	DNA replication, recombination and repair	150	20	1	2	9	1	0	19	16	0	0	18	0	0	4
M	Cell wall/membrane/envelope biogenesis	120.5	4	0	0	13	0	0	1.5	12	0	0	3	0	0	0
N	Cell motility	36.83	0	0	0	3	0	0	0	0	0	0	1	0	0	0
O	Posttranslational modification, protein turnover and chaperones	115.83	2	0	0	2	0	0	2	4	0	0	2	0	0	0
P	Inorganic ion transport and metabolism	164.5	8	2	0	6.5	0	0	0	8	0	0	2	0	0	4.5
Q	Secondary metabolites biosynthesis, transport and catabolism	60	2	0	0	2	0	0	0	2	0	0	2.5	0	0	2
S	Function unknown	1429	282	24	24	250	6	4	108	203	5	8	105	9	8	86
T	Signal transduction mechanisms	112	2	0	0	3	0	0	5	3	0	0	4	0	0	0
U	Intracellular trafficking, secretion and vesicular transport	25.83	0	0	0	0	0	0	0.5	3	0	0	0	0	0	0
V	Defense mechanisms	46	3	0	0	9	0	0	5	4	0	0	2	0	0	0
	TOTAL	3509	383	27	26	318	8	4	149.5	307	5	8	154	9	9	112
	Relative proportions per COG (%)
	COG Category	Core	DSM 21625	DSM 2542	DSM 2543	DSM 6285	DSM 21625 +	DSM 21625 +	DSM 21625 +	DSM 2542 +	DSM 2542 +	DSM 2543 +	DSM 21625 +	DSM 21625 +	DSM 21625 +	DSM 2542 +
			unique	unique	unique	unique	DSM 2542	DSM 2543	DSM 6285	DSM 2543	DSM 6285	DSM 6285	DSM 2542 +	DSM 2542 +	DSM 2543 +	DSM 2543 +
													DSM 2543	DSM 6285	DSM 6285	DSM 6285
C	Energy production and conversion	5.72813	0.261097	0	0	0.943396	12.5	0	0.666667	0	0	0	0	0	0	0
D	Cell cycle control, cell division, chromosome partitioning	0.883443	0.261097	0	0	0.943396	0	0	0.333333	0.325733	0	0	0	0	0	0
E	Amino acid transport and metabolism	7.21003	1.82768	0	0	1.72956	0	0	1.33333	1.9544	0	0	0.649351	0	0	6.25
F	Nucleotide transport and metabolism	2.13736	0	0	0	0	0	0	0	0.162866	0	0	0	0	0	0.446429
G	Carbohydrate transport and metabolism	4.08948	9.13838	0	0	1.25786	0	0	0.666667	8.79479	0	0	4.54545	0	11.1111	1.78571
H	Coenzyme transport and metabolism	3.17754	0	0	0	0	0	0	0	0.488599	0	0	0	0	0	0
I	Lipid transport and metabolism	2.33685	0.78329	0	0	0	0	0	0	0.325733	0	0	1.62338	0	0	1.78571
J	Translation, ribosomal structure and biogenesis	4.37447	0	0	0	0	0	0	0	0.325733	0	0	0	0	0	0.892857
K	Transcription	5.64263	3.39426	0	0	1.57233	0	0	2.66667	4.56026	0	0	2.5974	0	0	2.67857
L	DNA replication, recombination and repair	4.27472	5.22193	3.7037	7.69231	2.83019	12.5	0	12.6667	5.21173	0	0	11.6883	0	0	3.57143
M	Cell wall/membrane/envelope biogenesis	3.43403	1.04439	0	0	4.08805	0	0	1	3.90879	0	0	1.94805	0	0	0
N	Cell motility	1.04959	0	0	0	0.943396	0	0	0	0	0	0	0.649351	0	0	0
O	Posttranslational modification, protein turnover and chaperones	3.30094	0.522193	0	0	0.628931	0	0	1.33333	1.30293	0	0	1.2987	0	0	0
P	Inorganic ion transport and metabolism	4.68795	2.08877	7.40741	0	2.04403	0	0	0	2.60586	0	0	1.2987	0	0	4.01786
Q	Secondary metabolites biosynthesis, transport and catabolism	1.70989	0.522193	0	0	0.628931	0	0	0	0.651466	0	0	1.62338	0	0	1.78571
S	Function unknown	40.7239	73.6292	88.8889	92.3077	78.6164	75	100	72	66.1238	100	100	68.1818	100	88.8889	76.7857
T	Signal transduction mechanisms	3.19179	0.522193	0	0	0.943396	0	0	3.33333	0.977199	0	0	2.5974	0	0	0
U	Intracellular trafficking, secretion and vesicular transport	0.736107	0	0	0	0	0	0	0.333333	0.977199	0	0	0	0	0	0
V	Defense mechanisms	1.31091	0.78329	0	0	2.83019	0	0	3.33333	1.30293	0	0	1.2987	0	0	0
	Graphical representation of COG proportions
		core	DSM 21625 unique	DSM 2542 unique	DSM 2543 unique	DSM 6285 unique	DSM 21625 + DSM 2542	DSM 21625 + DSM 2543	DSM 21625 + DSM 6285	DSM 2542 + DSM 2543	DSM 2543 + DSM 6285	DSM 2543 + DSM 6285	DSM 21625 + DSM 2542 + DSM 2543	DSM 21625 + DSM 2542 + DSM 6285	DSM 21625 + DSM 2543 + DSM 6285	DSM 2542 + DSM 2543 + DSM 6285
	C: Energy production and conversion	5.72813	0.261097	0	0	0.943396	12.5	0	0.666667	0	0	0	0	0	0	0
	D: Cell cycle control, cell division, chromosome partitioning	0.883443	0.261097	0	0	0.943396	0	0	0.333333	0.325733	0	0	0	0	0	0
	E: Amino acid transport and metabolism	7.21003	1.82768	0	0	1.72956	0	0	1.33333	1.9544	0	0	0.649351	0	0	6.25
	F: Nucleotide transport and metabolism	2.13736	0	0	0	0	0	0	0	0.162866	0	0	0	0	0	0.446429
	G: Carbohydrate transport and metabolism	4.08948	9.13838	0	0	1.25786	0	0	0.666667	8.79479	0	0	4.54545	0	11.1111	1.78571
	H: Coenzyme transport and metabolism	3.17754	0	0	0	0	0	0	0	0.488599	0	0	0	0	0	0
	I: Lipid transport and metabolism	2.33685	0.78329	0	0	0	0	0	0	0.325733	0	0	1.62338	0	0	1.78571
	J: Translation, ribosomal structure and biogenesis	4.37447	0	0	0	0	0	0	0	0.325733	0	0	0	0	0	0.892857
	K: Transcription	5.64263	3.39426	0	0	1.57233	0	0	2.66667	4.56026	0	0	2.5974	0	0	2.67857
	L: DNA replication, recombination and repair	4.27472	5.22193	3.7037	7.69231	2.83019	12.5	0	12.6667	5.21173	0	0	11.6883	0	0	3.57143
	M: Cell wall/membrane/envelope biogenesis	3.43403	1.04439	0	0	4.08805	0	0	1	3.90879	0	0	1.94805	0	0	0
	N: Cell motility	1.04959	0	0	0	0.943396	0	0	0	0	0	0	0.649351	0	0	0
	O: Posttranslational modification, protein turnover and chaperones	3.30094	0.522193	0	0	0.628931	0	0	1.33333	1.30293	0	0	1.2987	0	0	0
	P: Inorganic ion transport and metabolism	4.68795	2.08877	7.40741	0	2.04403	0	0	0	2.60586	0	0	1.2987	0	0	4.01786
	Q: Secondary metabolites biosynthesis, transport and catabolism	1.70989	0.522193	0	0	0.628931	0	0	0	0.651466	0	0	1.62338	0	0	1.78571
	S: Function unknown	40.7239	73.6292	88.8889	92.3077	78.6164	75	100	72	66.1238	100	100	68.1818	100	88.8889	76.7857
	T: Signal transduction mechanisms	3.19179	0.522193	0	0	0.943396	0	0	3.33333	0.977199	0	0	2.5974	0	0	0
	U: Intracellular trafficking, secretion and vesicular transport	0.736107	0	0	0	0	0	0	0.333333	0.977199	0	0	0	0	0	0
	V: Defense mechanisms	1.31091	0.78329	0	0	2.83019	0	0	3.33333	1.30293	0	0	1.2987	0	0	0

## Sheet: Core
Locus_tag	Locus_tag	Locus_tag	Locus_tag	EggNOG	Conserved Domain (CDD)				RAST Annotation
DSM 21625	DSM 2542	DSM 2543	DSM 6285	category	Accession	Short name	E-value	Bitscore
DSM21625_CDS0001	DSM2542_CDS0924	DSM2543_CDS2448	DSM6285_CDS0773	S					Mobile element protein
DSM21625_CDS0027	DSM2542_CDS1467	DSM2543_CDS2993	DSM6285_CDS1312	U	TIGR02227	sigpep_I_bact	8.40402e-55	170.102	Signal peptidase I (EC 3.4.21.89)
DSM21625_CDS0045	DSM2542_CDS4227	DSM2543_CDS0142	DSM6285_CDS1362	L	pfam01051	Rep_3	2.70238e-57	186.326	Plasmid replication initiation protein
DSM21625_CDS0055	DSM2542_CDS4229	DSM2543_CDS0140	DSM6285_CDS1363	K	COG2186	FadR	8.4994e-67	206.447	Transcriptional regulator, GntR family
DSM21625_CDS0058	DSM2542_CDS4232	DSM2543_CDS0137	DSM6285_CDS3220	C	COG0247	GlpC	6.54738e-79	249.476	Glycolate dehydrogenase (EC 1.1.99.14), iron-sulfur subunit GlcF
DSM21625_CDS0059	DSM2542_CDS4233	DSM2543_CDS0136	DSM6285_CDS3918	S					Hypothetical protein
DSM21625_CDS0060	DSM2542_CDS4234	DSM2543_CDS0135	DSM6285_CDS3929	K	COG2186	FadR	6.91593e-66	203.751	Transcriptional regulator, GntR family
DSM21625_CDS0061	DSM2542_CDS4235	DSM2543_CDS0134	DSM6285_CDS3932	S	cd13589	PBP2_polyamine_RpCGA009	3.37204e-82	251.377	ABC transporter substrate-binding protein
DSM21625_CDS0062	DSM2542_CDS4236	DSM2543_CDS0133	DSM6285_CDS3933	E	COG3842	PotA	1.31644e-154	438.638	Putrescine transport ATP-binding protein PotA (TC 3.A.1.11.1)
DSM21625_CDS0063	DSM2542_CDS4237	DSM2543_CDS0132	DSM6285_CDS3934	P	COG1176	PotB	1.09918e-72	225.568	Spermidine Putrescine ABC transporter permease component PotB (TC 3.A.1.11.1)
DSM21625_CDS0064	DSM2542_CDS4238	DSM2543_CDS0131	DSM6285_CDS3935	E	COG1177	PotC	4.11344e-72	221.676	Spermidine Putrescine ABC transporter permease component potC (TC_3.A.1.11.1)
DSM21625_CDS0065	DSM2542_CDS4239	DSM2543_CDS0130	DSM6285_CDS3936	S					FIG00674292: hypothetical protein
DSM21625_CDS0066	DSM2542_CDS4240	DSM2543_CDS0129	DSM6285_CDS3937	S					FIG00674616: hypothetical protein
DSM21625_CDS0068	DSM2542_CDS4242	DSM2543_CDS0127	DSM6285_CDS3938	C	PRK11728	PRK11728	0	686.94	Hypothetical protein YgaF
DSM21625_CDS0069	DSM2542_CDS4243	DSM2543_CDS0126	DSM6285_CDS3939	S					Hypothetical protein
DSM21625_CDS0070	DSM2542_CDS4244	DSM2543_CDS0125	DSM6285_CDS3940	S					Hypothetical protein
DSM21625_CDS0071	DSM2542_CDS4248	DSM2543_CDS0121	DSM6285_CDS3941	S	cl26843	COG4194 superfamily	2.06636e-24	102.111	Hypothetical protein
DSM21625_CDS0076	DSM2542_CDS4252	DSM2543_CDS0116	DSM6285_CDS3944	S					Hypothetical protein
DSM21625_CDS0077	DSM2542_CDS4253	DSM2543_CDS0115	DSM6285_CDS3951	S					FIG00675376: hypothetical protein
DSM21625_CDS0078	DSM2542_CDS4254	DSM2543_CDS0114	DSM6285_CDS3953	D	COG1192	BcsQ	5.39785e-50	165	Chromosome partitioning protein
DSM21625_CDS0080	DSM2542_CDS4256	DSM2543_CDS0112	DSM6285_CDS3955	K	cl28069	RocR superfamily	5.09019e-168	484.499	sigma54 specific transcriptional regulator, Fis family
DSM21625_CDS0081	DSM2542_CDS4257	DSM2543_CDS0111	DSM6285_CDS3956	S	pfam06032	DUF917	2.60349e-119	349.08	Conservative hypothetical protein probably involved in hydantoin, pyrimidine utilization
DSM21625_CDS0082	DSM2542_CDS4258	DSM2543_CDS0110	DSM6285_CDS3957	E, Q	cl26062	HyuA superfamily	2.2621e-64	219.578	N-methylhydantoinase (ATP-hydrolyzing) (EC 3.5.2.14)
DSM21625_CDS0083	DSM2542_CDS4259	DSM2543_CDS0109	DSM6285_CDS3958	F	cd11484	SLC-NCS1sbd_CobB-like	3.31703e-96	294.519	Cytosine/purine/uracil/thiamine/allantoin permease family protein
DSM21625_CDS0084	DSM2542_CDS4260	DSM2543_CDS0108	DSM6285_CDS3959	S	pfam06032	DUF917	2.25883e-180	503.545	Conservative hypothetical protein probably involved in hydantoin, pyrimidine utilization
DSM21625_CDS0085	DSM2542_CDS4261	DSM2543_CDS0107	DSM6285_CDS3960	E, Q	COG0145	HyuA	1.01203e-113	351.316	N-methylhydantoinase (ATP-hydrolyzing) (EC 3.5.2.14)
DSM21625_CDS0087	DSM2542_CDS4262	DSM2543_CDS0106	DSM6285_CDS3961	S					FIG00673294: hypothetical protein
DSM21625_CDS0088	DSM2542_CDS4263	DSM2543_CDS0105	DSM6285_CDS3962	S					Hypothetical protein
DSM21625_CDS0089	DSM2542_CDS4264	DSM2543_CDS0104	DSM6285_CDS3963	S	pfam07872	DUF1659	7.07637e-10	48.5688	FIG00673458: hypothetical protein
DSM21625_CDS0090	DSM2542_CDS4265	DSM2543_CDS0103	DSM6285_CDS3964	S	pfam11148	DUF2922	1.29096e-20	76.0344	FIG00673049: hypothetical protein
DSM21625_CDS0091	DSM2542_CDS4266	DSM2543_CDS0102	DSM6285_CDS3965	S	pfam12841	YvrJ	1.64933e-12	53.9589	Hypothetical protein
DSM21625_CDS0092	DSM2542_CDS4267	DSM2543_CDS0101	DSM6285_CDS3966	M	pfam13539	Peptidase_M15_4	2.61274e-21	81.604	FIG00673643: hypothetical protein
DSM21625_CDS0093	DSM2542_CDS4268	DSM2543_CDS0100	DSM6285_CDS3967	S	cl00813	VanY superfamily	5.80603e-15	66.8596	Hypothetical protein
DSM21625_CDS0094	DSM2542_CDS4269	DSM2543_CDS0099	DSM6285_CDS3968	L	cd01192	INT_C_like_3	5.12604e-64	194.818	prophage LambdaBa02, site-specific recombinase, phage integrase family
DSM21625_CDS0099	DSM2542_CDS4272	DSM2543_CDS0096	DSM6285_CDS3970	L	pfam01051	Rep_3	8.84713e-62	197.496	Replication initiator protein
DSM21625_CDS0102	DSM2542_CDS0394	DSM2543_CDS1919	DSM6285_CDS0192	S					Hypothetical protein
DSM21625_CDS0107	DSM2542_CDS4296	DSM2543_CDS0071	DSM6285_CDS3992	S					Phage protein
DSM21625_CDS0109	DSM2542_CDS4298	DSM2543_CDS0069	DSM6285_CDS3996	S	TIGR02609	doc_partner	2.97286e-20	77.4179	Prevent host death protein, Phd antitoxin
DSM21625_CDS0110	DSM2542_CDS4299	DSM2543_CDS0068	DSM6285_CDS3997	S	cl00960	Fic superfamily	4.9793e-21	82.0429	Death on curing protein, Doc toxin
DSM21625_CDS0111	DSM2542_CDS4300	DSM2543_CDS0067	DSM6285_CDS3998	S					Hypothetical protein
DSM21625_CDS0113	DSM2542_CDS4301	DSM2543_CDS0066	DSM6285_CDS3999	S					Hypothetical protein
DSM21625_CDS0116	DSM2542_CDS4311	DSM2543_CDS0001	DSM6285_CDS4002	L	cl28330	XerC superfamily	7.78857e-57	184.733	Mobile element protein
DSM21625_CDS0121	DSM2542_CDS1625	DSM2543_CDS3154	DSM6285_CDS1585	L	cd01189	INT_ICEBs1_C_like	1.7793e-50	166.195	Integrase
DSM21625_CDS0122	DSM2542_CDS4191	DSM2543_CDS1525	DSM6285_CDS0100	L	cl00447	Nudix_Hydrolase superfamily	6.81834e-24	88.5071	Nudix dNTPase DR1776 (EC 3.6.1.-)
DSM21625_CDS0123	DSM2542_CDS4192	DSM2543_CDS1526	DSM6285_CDS0101	S	COG2872	AlaX	2.57253e-90	265.774	Ser-tRNA(Ala) deacylase; Gly-tRNA(Ala) deacylase
DSM21625_CDS0124	DSM2542_CDS4193	DSM2543_CDS1527	DSM6285_CDS0102	S					Hypothetical protein
DSM21625_CDS0125	DSM2542_CDS4194	DSM2543_CDS1528	DSM6285_CDS0103	E	pfam13520	AA_permease_2	2.62605e-33	132.053	Amino acid permease
DSM21625_CDS0126	DSM2542_CDS4195	DSM2543_CDS1529	DSM6285_CDS0104	L	cl00213	DNA_BRE_C superfamily	7.41755e-28	100.83	Integrase family protein
DSM21625_CDS0127	DSM2542_CDS4196	DSM2543_CDS1530	DSM6285_CDS0105	T	cl28165	MCPsignal superfamily	8.12178e-27	105.06	Methyl-accepting chemotaxis protein
DSM21625_CDS0128	DSM2542_CDS0001	DSM2543_CDS1531	DSM6285_CDS0112	C	cd07151	ALDH_HBenzADH	0	781.875	Aldehyde dehydrogenase (EC 1.2.1.3)
DSM21625_CDS0129	DSM2542_CDS0002	DSM2543_CDS1532	DSM6285_CDS0113	M	cd02696	MurNAc-LAA	2.14215e-67	205.852	N-acetylmuramoyl-L-alanine amidase (EC 3.5.1.28)
DSM21625_CDS0130	DSM2542_CDS4199	DSM2543_CDS1533	DSM6285_CDS0114	L	cl00140	SNc superfamily	1.04572e-21	88.4725	Putative DNase/RNase endonuclease
DSM21625_CDS0131	DSM2542_CDS4200	DSM2543_CDS1534	DSM6285_CDS0115	S					FIG00673222: hypothetical protein
DSM21625_CDS0132	DSM2542_CDS4201	DSM2543_CDS1535	DSM6285_CDS0116	M	COG1247	YncA	2.56161e-59	181.747	Phosphinothricin N-acetyltransferase (EC 2.3.1.-)
DSM21625_CDS0133	DSM2542_CDS4202	DSM2543_CDS1536	DSM6285_CDS0117	G	cl26865	MFS_1 superfamily	0.000235156	42.4114	Bicyclomycin resistance protein
DSM21625_CDS0134	DSM2542_CDS0010	DSM2543_CDS1537	DSM6285_CDS0118	F	cl23746	HCO3_cotransp superfamily	7.84316e-64	211.176	Xanthine permease
DSM21625_CDS0135	DSM2542_CDS0011	DSM2543_CDS1538	DSM6285_CDS0119	S					Hypothetical protein
DSM21625_CDS0136	DSM2542_CDS0012	DSM2543_CDS1539	DSM6285_CDS0120	S	pfam08141	SspH	4.05045e-20	74.4954	FIG00673594: hypothetical protein
DSM21625_CDS0137	DSM2542_CDS0013	DSM2543_CDS1540	DSM6285_CDS0121	P	cl26838	Ion_trans superfamily	2.10421e-16	78.9098	Potassium voltage-gated channel subfamily KQT; possible potassium channel, VIC family
DSM21625_CDS0138	DSM2542_CDS0014	DSM2543_CDS1541	DSM6285_CDS0122	S	pfam08868	YugN	1.18585e-79	230.216	FIG01228800: hypothetical protein
DSM21625_CDS0141	DSM2542_CDS1499	DSM2543_CDS1542	DSM6285_CDS0123	G	PRK14097	pgi	0	950.435	Glucose-6-phosphate isomerase (EC 5.3.1.9)
DSM21625_CDS0142	DSM2542_CDS0016	DSM2543_CDS1543	DSM6285_CDS0124	C	cd08187	BDH	0	666.848	NADH-dependent butanol dehydrogenase A (EC 1.1.1.-)
DSM21625_CDS0143	DSM2542_CDS0017	DSM2543_CDS1544	DSM6285_CDS0125	S	pfam04070	DUF378	1.39078e-26	91.3331	DUF378 domain-containing protein
DSM21625_CDS0144	DSM2542_CDS0018	DSM2543_CDS1545	DSM6285_CDS0127	J	PRK08059	PRK08059	4.00817e-65	192.954	SSU ribosomal protein S1p
DSM21625_CDS0145	DSM2542_CDS0019	DSM2543_CDS1546	DSM6285_CDS0128	E	PRK07682	PRK07682	0	780.842	Aspartate aminotransferase (EC 2.6.1.1)
DSM21625_CDS0146	DSM2542_CDS0020	DSM2543_CDS1547	DSM6285_CDS0129	K	COG1522	Lrp	1.65755e-30	107.856	Transcriptional regulator, AsnC family
DSM21625_CDS0147	DSM2542_CDS0021	DSM2543_CDS1548	DSM6285_CDS0130	S	cl07530	DUF1871 superfamily	1.95784e-36	117.485	DUF1871 domain-containing protein
DSM21625_CDS0148	DSM2542_CDS0022	DSM2543_CDS1549	DSM6285_CDS0131	E	COG1168	MalY	0	553.431	Cystathionine beta-lyase, type II (EC 4.4.1.8)
DSM21625_CDS0149	DSM2542_CDS0023	DSM2543_CDS1550	DSM6285_CDS0132	P	pfam00080	Sod_Cu	5.38336e-54	167.341	Superoxide dismutase [Cu-Zn] precursor (EC 1.15.1.1)
DSM21625_CDS0150	DSM2542_CDS0024	DSM2543_CDS1551	DSM6285_CDS0133	S					FIG00673229: hypothetical protein
DSM21625_CDS0151	DSM2542_CDS0025	DSM2543_CDS1552	DSM6285_CDS0134	S					Hypothetical protein
DSM21625_CDS0152	DSM2542_CDS0026	DSM2543_CDS1553	DSM6285_CDS0135	S	PRK07748	PRK07748	8.30493e-134	374.024	KapD, inhibitor of KinA pathway to sporulation
DSM21625_CDS0153	DSM2542_CDS0027	DSM2543_CDS1554	DSM6285_CDS0136	S					Hypothetical protein
DSM21625_CDS0154	DSM2542_CDS0028	DSM2543_CDS1555	DSM6285_CDS0137	P	cd01116	P_permease	1.43466e-141	410.875	Na+/H+ antiporter NhaD type
DSM21625_CDS0155	DSM2542_CDS0029	DSM2543_CDS1556	DSM6285_CDS0140	S					Hypothetical protein
DSM21625_CDS0156	DSM2542_CDS0030	DSM2543_CDS1557	DSM6285_CDS0141	S	COG1268	BioY	1.95978e-43	143.153	Substrate-specific component BioY of biotin ECF transporter
DSM21625_CDS0157	DSM2542_CDS0031	DSM2543_CDS1558	DSM6285_CDS0142	P	COG0306	PitA	8.38619e-98	291.795	Probable low-affinity inorganic phosphate transporter
DSM21625_CDS0158	DSM2542_CDS0032	DSM2543_CDS1559	DSM6285_CDS0143	P	COG1392	YkaA	4.45553e-43	143.589	Phosphate transport regulator (distant homolog of PhoU)
DSM21625_CDS0159	DSM2542_CDS0033	DSM2543_CDS1560	DSM6285_CDS0144	E	PRK00913	PRK00913	0	645.294	Cytosol aminopeptidase PepA (EC 3.4.11.1)
DSM21625_CDS0160	DSM2542_CDS0034	DSM2543_CDS1561	DSM6285_CDS0145	M	COG3584	3D	1.47148e-44	144.472	Cell wall-binding protein
DSM21625_CDS0161	DSM2542_CDS0035	DSM2543_CDS1562	DSM6285_CDS0146	S	pfam14068	YuiB	1.03261e-38	124.674	FIG01225718: hypothetical protein
DSM21625_CDS0162	DSM2542_CDS0036	DSM2543_CDS1563	DSM6285_CDS0147	S					FIG00673256: hypothetical protein
DSM21625_CDS0164	DSM2542_CDS0038	DSM2543_CDS1564	DSM6285_CDS0148	F	cd02883	Nudix_Hydrolase	2.99205e-20	80.6306	Nudix hydrolase family protein
DSM21625_CDS0165	DSM2542_CDS0040	DSM2543_CDS1566	DSM6285_CDS0149	C	COG1252	Ndh	2.33699e-163	464.416	NADH dehydrogenase (EC 1.6.99.3)
DSM21625_CDS0166	DSM2542_CDS0041	DSM2543_CDS1567	DSM6285_CDS0151	S					Hypothetical protein
DSM21625_CDS0167	DSM2542_CDS0042	DSM2543_CDS1568	DSM6285_CDS0152	S					Hypothetical protein
DSM21625_CDS0168	DSM2542_CDS0043	DSM2543_CDS1569	DSM6285_CDS0153	C	COG0492	TrxB	1.11917e-92	278.021	Thioredoxin reductase (EC 1.8.1.9)
DSM21625_CDS0170	DSM2542_CDS0044	DSM2543_CDS1570	DSM6285_CDS0154	O	COG0316	IscA	3.66111e-54	164.666	probable iron binding protein from the HesB_IscA_SufA family
DSM21625_CDS0171	DSM2542_CDS0045	DSM2543_CDS1571	DSM6285_CDS0155	E	PRK00450	dapF	1.43428e-123	353.334	Diaminopimelate epimerase (EC 5.1.1.7)
DSM21625_CDS0172	DSM2542_CDS0046	DSM2543_CDS1572	DSM6285_CDS0156	S	PRK13669	PRK13669	2.27957e-51	154.751	Hypothetical protein
DSM21625_CDS0173	DSM2542_CDS0047	DSM2543_CDS1573	DSM6285_CDS0157	S					Hypothetical protein
DSM21625_CDS0174	DSM2542_CDS0048	DSM2543_CDS1574	DSM6285_CDS0158	C	COG1252	Ndh	6.54767e-125	364.649	NADH dehydrogenase (EC 1.6.99.3)
DSM21625_CDS0175	DSM2542_CDS0049	DSM2543_CDS1575	DSM6285_CDS0159	S					FIG00672618: hypothetical protein
DSM21625_CDS0177	DSM2542_CDS0051	DSM2543_CDS1577	DSM6285_CDS0160	S	pfam07315	DUF1462	5.91159e-48	147.751	YuzD-like protein
DSM21625_CDS0178	DSM2542_CDS0052	DSM2543_CDS1578	DSM6285_CDS0161	O	pfam01106	NifU	6.17359e-33	107.507	NifU-like domain protein
DSM21625_CDS0179	DSM2542_CDS0053	DSM2543_CDS1579	DSM6285_CDS0163	E	PRK01212	PRK01212	1.00503e-117	340.202	Homoserine kinase (EC 2.7.1.39)
DSM21625_CDS0180	DSM2542_CDS0054	DSM2543_CDS1580	DSM6285_CDS0164	E	PRK07409	PRK07409	0	661.123	Threonine synthase (EC 4.2.3.1)
DSM21625_CDS0181	DSM2542_CDS0055	DSM2543_CDS1581	DSM6285_CDS0165	E	PRK06349	PRK06349	0	703.37	Homoserine dehydrogenase (EC 1.1.1.3)
DSM21625_CDS0182	DSM2542_CDS0056	DSM2543_CDS1582	DSM6285_CDS0166	C	cd05301	GDH	0	535.822	Glyoxylate reductase (EC 1.1.1.79) / Glyoxylate reductase (EC 1.1.1.26) / Hydroxypyruvate reductase (EC 1.1.1.81)
DSM21625_CDS0183	DSM2542_CDS0057	DSM2543_CDS1583	DSM6285_CDS0168	S	cl21453	PKc_like superfamily	6.84324e-132	377.949	Spore coat protein S
DSM21625_CDS0184	DSM2542_CDS0058	DSM2543_CDS1584	DSM6285_CDS0169	I	COG1267	PgpA	2.42926e-55	171.369	Low temperature requirement C protein
DSM21625_CDS0185	DSM2542_CDS0059	DSM2543_CDS1585	DSM6285_CDS0170	G	cd07530	HAD_Pase_UmpH-like	1.90816e-133	376.162	Hypothetical NagD-like phosphatase
DSM21625_CDS0186	DSM2542_CDS0061	DSM2543_CDS1587	DSM6285_CDS0171	S	COG2445	YutE	5.74566e-37	123.208	BH3430 unknown conserved protein
DSM21625_CDS0187	DSM2542_CDS0062	DSM2543_CDS1588	DSM6285_CDS0172	S	pfam11256	DUF3055	2.87879e-44	137.303	Hypothetical protein BH3432
DSM21625_CDS0188	DSM2542_CDS0063	DSM2543_CDS1589	DSM6285_CDS0173	S					Hypothetical protein
DSM21625_CDS0189	DSM2542_CDS0064	DSM2543_CDS1590	DSM6285_CDS0174	S	cl09961	DUF1027 superfamily	1.88668e-49	152.238	Hypothetical DUF1027 domain protein
DSM21625_CDS0190	DSM2542_CDS0065	DSM2543_CDS1591	DSM6285_CDS2116	S	pfam09580	Spore_YhcN_YlaJ	1.26788e-40	136.671	Phosphonate ABC transporter phosphate-binding periplasmic component (TC 3.A.1.9.1)
DSM21625_CDS0191	DSM2542_CDS0066	DSM2543_CDS1592	DSM6285_CDS0180	H	PRK05481	PRK05481	0	577.424	Lipoate synthase
DSM21625_CDS0192	DSM2542_CDS0067	DSM2543_CDS1593	DSM6285_CDS0183	M	pfam01551	Peptidase_M23	5.83909e-24	93.774	Cell wall endopeptidase, family M23/M37
DSM21625_CDS0194	DSM2542_CDS0074	DSM2543_CDS1600	DSM6285_CDS4011	S	cl09783	Spore_YunB superfamily	9.1663e-57	179.822	Protein of unknown function
DSM21625_CDS0195	DSM2542_CDS0075	DSM2543_CDS1601	DSM6285_CDS4016	S	cl01339	DUF1805 superfamily	5.61094e-37	120.223	DUF1805 domain-containing protein
DSM21625_CDS0196	DSM2542_CDS0076	DSM2543_CDS1602	DSM6285_CDS4017	F	COG0737	UshA	7.87169e-86	272.028	5'-nucleotidase family protein in cluster with NagD-like phosphatase
DSM21625_CDS0197	DSM2542_CDS0077	DSM2543_CDS1603	DSM6285_CDS4018	S	pfam01925	TauE	3.36014e-24	96.8809	Hypothetical protein
DSM21625_CDS0198	DSM2542_CDS0078	DSM2543_CDS1604	DSM6285_CDS4019	S	COG1801	YecE	1.95583e-89	266.178	FIG003003: hypothetical protein
DSM21625_CDS0199	DSM2542_CDS0079	DSM2543_CDS1605	DSM6285_CDS4020	O	TIGR01980	sufB	0	838.176	Iron-sulfur cluster assembly protein SufB
DSM21625_CDS0200	DSM2542_CDS0080	DSM2543_CDS1606	DSM6285_CDS4021	C	TIGR01994	SUF_scaf_2	3.17594e-69	204.869	Putative iron-sulfur cluster assembly scaffold protein for SUF system, SufE2
DSM21625_CDS0201	DSM2542_CDS0081	DSM2543_CDS1607	DSM6285_CDS4022	E	TIGR01979	sufS	0	720.21	Cysteine desulfurase (EC 2.8.1.7), SufS subfamily
DSM21625_CDS0202	DSM2542_CDS0082	DSM2543_CDS1608	DSM6285_CDS4023	O	COG0719	SufB	2.67138e-133	389.371	Iron-sulfur cluster assembly protein SufD
DSM21625_CDS0203	DSM2542_CDS0083	DSM2543_CDS1609	DSM6285_CDS4024	O	COG0396	SufC	2.21297e-155	432.002	Iron-sulfur cluster assembly ATPase protein SufC
DSM21625_CDS0204	DSM2542_CDS0084	DSM2543_CDS1610	DSM6285_CDS4025	S					Hypothetical protein
DSM21625_CDS0205	DSM2542_CDS0085	DSM2543_CDS1611	DSM6285_CDS4026	S					Hypothetical protein
DSM21625_CDS0206	DSM2542_CDS0086	DSM2543_CDS1612	DSM6285_CDS4027	P	cd13597	PBP2_lipoprotein_Tp32	1.03411e-117	336.94	Methionine ABC transporter substrate-binding protein
DSM21625_CDS0207	DSM2542_CDS0087	DSM2543_CDS1613	DSM6285_CDS4028	P	COG2011	MetP	1.02022e-74	225.138	Methionine ABC transporter permease protein
DSM21625_CDS0208	DSM2542_CDS1056	DSM2543_CDS1614	DSM6285_CDS4029	P	COG1135	AbcC	0	525.277	Methionine ABC transporter ATP-binding protein
DSM21625_CDS0210	DSM2542_CDS0089	DSM2543_CDS1615	DSM6285_CDS4030	S					FIG011871: Hypothetical protein
DSM21625_CDS0211	DSM2542_CDS0091	DSM2543_CDS1616	DSM6285_CDS4031	O	cd02947	TRX_family	5.16709e-17	69.5093	Thioredoxin
DSM21625_CDS0212	DSM2542_CDS0092	DSM2543_CDS1617	DSM6285_CDS4032	L	COG1658	RnmV	2.72686e-28	99.3304	Toprim domain protein
DSM21625_CDS0213	DSM2542_CDS0093	DSM2543_CDS1618	DSM6285_CDS4033	S					Hypothetical protein
DSM21625_CDS0214	DSM2542_CDS0094	DSM2543_CDS1619	DSM6285_CDS4034	S					Hypothetical protein
DSM21625_CDS0215	DSM2542_CDS0095	DSM2543_CDS1620	DSM6285_CDS4035	E	PRK01202	PRK01202	3.23277e-74	216.179	Glycine cleavage system H protein
DSM21625_CDS0216	DSM2542_CDS0096	DSM2543_CDS1621	DSM6285_CDS4036	P	cd03036	ArsC_like	2.98106e-56	170.115	Arsenate reductase (EC 1.20.4.1)
DSM21625_CDS0217	DSM2542_CDS0097	DSM2543_CDS1622	DSM6285_CDS4037	I	cl09933	ACAD superfamily	0	552.46	Butyryl-CoA dehydrogenase (EC 1.3.99.2)
DSM21625_CDS0218	DSM2542_CDS0098	DSM2543_CDS1623	DSM6285_CDS4038	I	PRK07661	PRK07661	0	783.939	3-ketoacyl-CoA thiolase (EC 2.3.1.16) @ Acetyl-CoA acetyltransferase (EC 2.3.1.9)
DSM21625_CDS0219	DSM2542_CDS0099	DSM2543_CDS1624	DSM6285_CDS4040	I	COG1250	FadB	2.10473e-85	273.35	Enoyl-CoA hydratase [isoleucine degradation] (EC 4.2.1.17) / 3-hydroxyacyl-CoA dehydrogenase (EC 1.1.1.35)
DSM21625_CDS0220	DSM2542_CDS0100	DSM2543_CDS1626	DSM6285_CDS4041	S	pfam14115	YuzL	9.1549e-10	47.4991	FIG00673954: hypothetical protein
DSM21625_CDS0221	DSM2542_CDS0101	DSM2543_CDS1627	DSM6285_CDS4042	E	COG0506	PutA	2.48877e-81	251.138	Proline dehydrogenase (EC 1.5.99.8) (Proline oxidase)
DSM21625_CDS0222	DSM2542_CDS0102	DSM2543_CDS1628	DSM6285_CDS4043	S					Hypothetical protein
DSM21625_CDS0223	DSM2542_CDS0103	DSM2543_CDS1629	DSM6285_CDS4044	S	pfam07875	Coat_F	5.67422e-24	86.399	Spore coat F-containing protein
DSM21625_CDS0224	DSM2542_CDS0104	DSM2543_CDS1630	DSM6285_CDS4045	S					Hypothetical protein
DSM21625_CDS0225	DSM2542_CDS0105	DSM2543_CDS1631	DSM6285_CDS4046	S					FIG00673035: hypothetical protein
DSM21625_CDS0226	DSM2542_CDS0106	DSM2543_CDS1632	DSM6285_CDS4047	H	cl18945	AAT_I superfamily	0	657.205	Adenosylmethionine-8-amino-7-oxononanoate aminotransferase (EC 2.6.1.62)
DSM21625_CDS0227	DSM2542_CDS0107	DSM2543_CDS1633	DSM6285_CDS4048	H	PRK00090	bioD	6.8902e-64	198.111	Dethiobiotin synthetase (EC 6.3.3.3)
DSM21625_CDS0228	DSM2542_CDS0108	DSM2543_CDS1634	DSM6285_CDS4049	S	pfam02632	BioY	6.70443e-42	137.519	Substrate-specific component BioY of biotin ECF transporter
DSM21625_CDS0229	DSM2542_CDS0109	DSM2543_CDS1635	DSM6285_CDS4050	S					Hypothetical protein
DSM21625_CDS0230	DSM2542_CDS0110	DSM2543_CDS1636	DSM6285_CDS4051	P	COG4607	CeuA	1.51547e-133	381.704	Uncharacterized iron compound ABC uptake transporter, substrate-binding protein
DSM21625_CDS0232	DSM2542_CDS0112	DSM2543_CDS1637	DSM6285_CDS4052	P	COG4604	CeuD	1.04588e-159	442.516	Uncharacterized iron compound ABC uptake transporter, ATP-binding protein
DSM21625_CDS0233	DSM2542_CDS0113	DSM2543_CDS1638	DSM6285_CDS4053	P	COG4605	CeuC	1.35779e-120	348.877	Uncharacterized iron compound ABC uptake transporter, permease protein
DSM21625_CDS0234	DSM2542_CDS0114	DSM2543_CDS1639	DSM6285_CDS4054	P	COG4606	CeuB	9.687e-143	405.139	Uncharacterized iron compound ABC uptake transporter, permease protein
DSM21625_CDS0235	DSM2542_CDS0115	DSM2543_CDS1640	DSM6285_CDS4055	S					Hypothetical protein
DSM21625_CDS0236	DSM2542_CDS0116	DSM2543_CDS1641	DSM6285_CDS4056	O	COG0492	TrxB	1.04479e-15	73.0952	Thioredoxin reductase (EC 1.8.1.9)
DSM21625_CDS0237	DSM2542_CDS0117	DSM2543_CDS1642	DSM6285_CDS4057	E	COG0410	LivF	1.76744e-112	322.497	Branched-chain amino acid transport ATP-binding protein LivF (TC 3.A.1.4.1)
DSM21625_CDS0238	DSM2542_CDS0118	DSM2543_CDS1643	DSM6285_CDS4058	E	cd03219	ABC_Mj1267_LivG_branched	2.61983e-124	352.51	Branched-chain amino acid transport ATP-binding protein LivG (TC 3.A.1.4.1)
DSM21625_CDS0239	DSM2542_CDS0119	DSM2543_CDS1644	DSM6285_CDS4059	E	cd06581	TM_PBP1_LivM_like	5.96926e-96	285.877	Branched-chain amino acid transport system permease protein LivM (TC 3.A.1.4.1)
DSM21625_CDS0240	DSM2542_CDS0120	DSM2543_CDS1645	DSM6285_CDS4060	E	cd06582	TM_PBP1_LivH_like	3.51508e-67	210.365	High-affinity branched-chain amino acid transport system permease protein LivH (TC 3.A.1.4.1)
DSM21625_CDS0241	DSM2542_CDS0121	DSM2543_CDS1646	DSM6285_CDS4061	E	cd06333	PBP1_ABC-type_HAAT_like	8.29771e-139	397.703	Branched-chain amino acid ABC transporter, amino acid-binding protein (TC 3.A.1.4.1)
DSM21625_CDS0242	DSM2542_CDS0122	DSM2543_CDS1647	DSM6285_CDS4062	K	COG1802	GntR	3.39333e-44	147.142	Predicted regulator PutR for proline utilization, GntR family
DSM21625_CDS0244	DSM2542_CDS0124	DSM2543_CDS1649	DSM6285_CDS4065	Q	COG3232	HpaF	7.03638e-55	167.539	5-carboxymethyl-2-hydroxymuconate delta-isomerase (EC 5.3.3.10)
DSM21625_CDS0245	DSM2542_CDS0125	DSM2543_CDS1650	DSM6285_CDS4066	Q	cl26540	MhpD superfamily	6.86102e-143	399.571	5-carboxymethyl-2-oxo-hex-3- ene-1,7-dioate decarboxylase (EC 4.1.1.68) / 2-hydroxyhepta-2,4-diene-1,7-dioate isomerase (EC 5.3.3.-)
DSM21625_CDS0246	DSM2542_CDS0126	DSM2543_CDS1651	DSM6285_CDS4069	Q	cl11421	FAA_hydrolase superfamily	7.99973e-95	277.773	5-carboxymethyl-2-oxo-hex-3- ene-1,7-dioate decarboxylase (EC 4.1.1.68) / 2-hydroxyhepta-2,4-diene-1,7-dioate isomerase (EC 5.3.3.-)
DSM21625_CDS0247	DSM2542_CDS0127	DSM2543_CDS1652	DSM6285_CDS4070	E	cl21457	ICL_KPHMT superfamily	1.04956e-173	482.166	4-hydroxy-tetrahydrodipicolinate synthase (EC 4.3.3.7)
DSM21625_CDS0249	DSM2542_CDS0129	DSM2543_CDS1654	DSM6285_CDS4073	S	cl11961	ALDH-SF superfamily	7.974e-05	37.19	Hypothetical protein
DSM21625_CDS0250	DSM2542_CDS0130	DSM2543_CDS1655	DSM6285_CDS4074	Q	cl28291	HpaD superfamily	1.88383e-159	446.862	3,4-dihydroxyphenylacetate 2,3-dioxygenase (EC 1.13.11.15)
DSM21625_CDS0251	DSM2542_CDS0131	DSM2543_CDS1656	DSM6285_CDS4075	Q	cl26440	HpaB_N superfamily	0	742.487	4-hydroxyphenylacetate 3-monooxygenase (EC 1.14.13.3)
DSM21625_CDS0252	DSM2542_CDS0132	DSM2543_CDS1657	DSM6285_CDS4076	K	COG0583	LysR	6.85962e-56	182.478	Transcriptional regulator, LysR family
DSM21625_CDS0253	DSM2542_CDS0133	DSM2543_CDS1658	DSM6285_CDS4079	P	cd08156	catalase_clade_3	0	905.366	Catalase (EC 1.11.1.6)
DSM21625_CDS0254	DSM2542_CDS0134	DSM2543_CDS1659	DSM6285_CDS4080	P	pfam05067	Mn_catalase	1.40044e-105	309.572	Manganese catalase (EC 1.11.1.6)
DSM21625_CDS0255	DSM2542_CDS0135	DSM2543_CDS1660	DSM6285_CDS4081	S	pfam10842	DUF2642	1.23316e-24	86.509	FIG00672697: hypothetical protein
DSM21625_CDS0256	DSM2542_CDS1636	DSM2543_CDS3165	DSM6285_CDS1591	L	cl26233	HTH_21 superfamily	1.48261e-87	264.419	Mobile element protein
DSM21625_CDS0261	DSM2542_CDS0141	DSM2543_CDS1666	DSM6285_CDS4084	S					6 kDa early secretory antigenic target ESAT-6 (EsxA)
DSM21625_CDS0264	DSM2542_CDS0142	DSM2543_CDS1667	DSM6285_CDS4085	S	pfam04634	DUF600	6.70505e-52	161.658	Repetitive hypothetical protein near ESAT cluster, SA0282 homolog
DSM21625_CDS0266	DSM2542_CDS0144	DSM2543_CDS1669	DSM6285_CDS4087	S	cl03164	Col_Im_like superfamily	8.94827e-12	54.4401	Protein of unknown function
DSM21625_CDS0276	DSM2542_CDS1627	DSM2543_CDS0151	DSM6285_CDS1360	L	cl27632	Transposase_mut superfamily	2.50192e-34	120.564	DNA polymerase IV (EC 2.7.7.7)
DSM21625_CDS0285	DSM2542_CDS0150	DSM2543_CDS1675	DSM6285_CDS4090	S	cl11266	EssA superfamily	1.51043e-22	87.0462	FIG00673869: hypothetical protein
DSM21625_CDS0286	DSM2542_CDS0151	DSM2543_CDS1676	DSM6285_CDS4091	S	TIGR03929	T7_esaA_Nterm	6.5234e-75	243.473	Putative secretion accessory protein EsaA/YueB / Bacteriophage SPP1 receptor
DSM21625_CDS0287	DSM2542_CDS0152	DSM2543_CDS1677	DSM6285_CDS4094	D	TIGR03928	T7_EssCb_Firm	0	1890.86	FtsK/SpoIIIE family protein, putative EssC component of Type VII secretion system
DSM21625_CDS0288	DSM2542_CDS0153	DSM2543_CDS1678	DSM6285_CDS4095	S	TIGR03926	T7_EssB	2.86784e-157	449.448	Putative secretion system component EssB/YukC
DSM21625_CDS0289	DSM2542_CDS0154	DSM2543_CDS1679	DSM6285_CDS4096	S	cl25424	TGS superfamily	9.08435e-25	87.5233	Putative secretion accessory protein EsaB/YukD
DSM21625_CDS0290	DSM2542_CDS0155	DSM2543_CDS1680	DSM6285_CDS4097	S	TIGR03930	WXG100_ESAT6	3.41442e-21	79.5704	6 kDa early secretory antigenic target ESAT-6 (EsxA)
DSM21625_CDS0291	DSM2542_CDS0156	DSM2543_CDS1681	DSM6285_CDS4109	S					Hypothetical protein
DSM21625_CDS0292	DSM2542_CDS0157	DSM2543_CDS1682	DSM6285_CDS4114	S					Hypothetical secreted protein
DSM21625_CDS0293	DSM2542_CDS0158	DSM2543_CDS1683	DSM6285_CDS4116	S					FIG00674405: hypothetical protein
DSM21625_CDS0294	DSM2542_CDS0159	DSM2543_CDS1684	DSM6285_CDS4117	S					FIG00673074: hypothetical protein
DSM21625_CDS0295	DSM2542_CDS0160	DSM2543_CDS1685	DSM6285_CDS4118	S					Hypothetical protein
DSM21625_CDS0296	DSM2542_CDS0161	DSM2543_CDS1686	DSM6285_CDS4119	S					Hypothetical protein
DSM21625_CDS0297	DSM2542_CDS0162	DSM2543_CDS1687	DSM6285_CDS4120	M	COG3584	3D	2.61601e-44	140.235	Cell wall-binding protein
DSM21625_CDS0298	DSM2542_CDS0163	DSM2543_CDS1688	DSM6285_CDS4121	T	cd01948	EAL	2.68337e-68	216.643	diguanylate cyclase/phosphodiesterase (GGDEF & EAL domains)
DSM21625_CDS0300	DSM2542_CDS0165	DSM2543_CDS1690	DSM6285_CDS4122	O	PRK05422	smpB	1.04645e-92	264.976	tmRNA-binding protein SmpB
DSM21625_CDS0301	DSM2542_CDS0166	DSM2543_CDS1691	DSM6285_CDS4123	K	TIGR02063	RNase_R	0	1013.35	3'-to-5' exoribonuclease RNase R
DSM21625_CDS0302	DSM2542_CDS0167	DSM2543_CDS1692	DSM6285_CDS4124	I	COG1647	YvaK	3.95897e-135	380.912	Carboxylesterase (EC 3.1.1.1)
DSM21625_CDS0303	DSM2542_CDS0168	DSM2543_CDS1693	DSM6285_CDS4128	U	pfam03840	SecG	6.47138e-14	59.7394	Preprotein translocase subunit SecG (TC 3.A.5.1.1)
DSM21625_CDS0304	DSM2542_CDS0169	DSM2543_CDS1694	DSM6285_CDS4129	S	cl21494	Abhydrolase superfamily	6.03476e-05	38.4672	FIG00675542: hypothetical protein
DSM21625_CDS0305	DSM2542_CDS0170	DSM2543_CDS1695	DSM6285_CDS4130	G	PRK00077	eno	0	935.274	Enolase (EC 4.2.1.11)
DSM21625_CDS0306	DSM2542_CDS0171	DSM2543_CDS1696	DSM6285_CDS4131	G	PRK05434	PRK05434	0	993.839	2,3-bisphosphoglycerate-independent phosphoglycerate mutase (EC 5.4.2.1)
DSM21625_CDS0307	DSM2542_CDS0172	DSM2543_CDS1697	DSM6285_CDS4132	G	PRK00042	tpiA	1.95008e-158	439.17	Triosephosphate isomerase (EC 5.3.1.1)
DSM21625_CDS0308	DSM2542_CDS0173	DSM2543_CDS1698	DSM6285_CDS4133	G	PRK00073	pgk	0	680.242	Phosphoglycerate kinase (EC 2.7.2.3)
DSM21625_CDS0310	DSM2542_CDS0175	DSM2543_CDS1700	DSM6285_CDS4134	K	COG2390	DeoR	9.03642e-91	274.074	Central glycolytic genes regulator
DSM21625_CDS0311	DSM2542_CDS0176	DSM2543_CDS1701	DSM6285_CDS4135	O	pfam05768	DUF836	1.15629e-17	69.6227	glutaredoxin family protein
DSM21625_CDS0312	DSM2542_CDS0177	DSM2543_CDS1702	DSM6285_CDS4136	K	PRK05932	PRK05932	0	540.937	RNA polymerase sigma-54 factor RpoN
DSM21625_CDS0313	DSM2542_CDS0179	DSM2543_CDS1704	DSM6285_CDS4137	O	PRK00277	clpP	5.94932e-151	415.717	ATP-dependent Clp protease proteolytic subunit (EC 3.4.21.92)
DSM21625_CDS0314	DSM2542_CDS0180	DSM2543_CDS1705	DSM6285_CDS4138	G	PRK13782	PRK13782	3.06678e-53	159.947	Catabolite repression HPr-like protein Crh
DSM21625_CDS0315	DSM2542_CDS0181	DSM2543_CDS1706	DSM6285_CDS4139	K	TIGR00647	DNA_bind_WhiA	1.25959e-152	429.873	FIG001886: Cytoplasmic hypothetical protein
DSM21625_CDS0316	DSM2542_CDS0182	DSM2543_CDS1707	DSM6285_CDS4140	S	TIGR01826	CofD_related	2.68346e-163	457.157	FIG002813: LPPG:FO 2-phospho-L-lactate transferase like, CofD-like
DSM21625_CDS0317	DSM2542_CDS0183	DSM2543_CDS1708	DSM6285_CDS4141	S	PRK05416	PRK05416	0	515.418	Hypothetical ATP-binding protein UPF0042, contains P-loop
DSM21625_CDS0318	DSM2542_CDS0184	DSM2543_CDS1709	DSM6285_CDS4142	L	cd03427	MTH1	6.46887e-48	151.188	Mutator mutT protein (7,8-dihydro-8-oxoguanine-triphosphatase) (EC 3.6.1.-)
DSM21625_CDS0319	DSM2542_CDS0185	DSM2543_CDS1710	DSM6285_CDS4143	O	TIGR01292	TRX_reduct	3.72236e-160	448.229	Thioredoxin reductase (EC 1.8.1.9)
DSM21625_CDS0320	DSM2542_CDS0186	DSM2543_CDS1711	DSM6285_CDS4144	S	cl26002	TPR_11 superfamily	2.73736e-07	53.1636	TPR domain protein
DSM21625_CDS0321	DSM2542_CDS0187	DSM2543_CDS1712	DSM6285_CDS4145	E	PRK02759	PRK02759	6.60458e-119	335.591	Phosphoribosyl-AMP cyclohydrolase (EC 3.5.4.19) / Phosphoribosyl-ATP pyrophosphatase (EC 3.6.1.31)
DSM21625_CDS0322	DSM2542_CDS0188	DSM2543_CDS1713	DSM6285_CDS4146	E	PRK02083	PRK02083	0	512.302	Imidazole glycerol phosphate synthase cyclase subunit (EC 4.1.3.-)
DSM21625_CDS0323	DSM2542_CDS0189	DSM2543_CDS1714	DSM6285_CDS4147	E	PRK00748	PRK00748	4.76436e-133	374.017	Phosphoribosylformimino-5-aminoimidazole carboxamide ribotide isomerase (EC 5.3.1.16)
DSM21625_CDS0324	DSM2542_CDS0190	DSM2543_CDS1715	DSM6285_CDS4148	E	PRK13141	hisH	2.83767e-128	359.445	Imidazole glycerol phosphate synthase amidotransferase subunit (EC 2.4.2.-)
DSM21625_CDS0325	DSM2542_CDS0191	DSM2543_CDS1716	DSM6285_CDS4149	E	PRK00951	hisB	6.22672e-132	367.516	Imidazoleglycerol-phosphate dehydratase (EC 4.2.1.19)
DSM21625_CDS0326	DSM2542_CDS0192	DSM2543_CDS1717	DSM6285_CDS4150	E	PRK00877	hisD	0	710.697	Histidinol dehydrogenase (EC 1.1.1.23)
DSM21625_CDS0327	DSM2542_CDS0193	DSM2543_CDS1718	DSM6285_CDS4151	E	PRK01686	hisG	2.5398e-122	344.422	ATP phosphoribosyltransferase (EC 2.4.2.17)
DSM21625_CDS0328	DSM2542_CDS0194	DSM2543_CDS1719	DSM6285_CDS4152	E	PRK12292	hisZ	3.68688e-171	483.214	ATP phosphoribosyltransferase regulatory subunit (EC 2.4.2.17)
DSM21625_CDS0329	DSM2542_CDS0196	DSM2543_CDS1721	DSM6285_CDS4153	S					FIG00675357: hypothetical protein
DSM21625_CDS0330	DSM2542_CDS0197	DSM2543_CDS1722	DSM6285_CDS4154	S	cd04647	LbH_MAT_like	3.99756e-32	110.624	bacterial transferase hexapeptide domain protein
DSM21625_CDS0331	DSM2542_CDS0198	DSM2543_CDS1723	DSM6285_CDS4155	S	PRK13288	PRK13288	8.6906e-153	422.132	Pyrophosphatase PpaX (EC 3.6.1.1)
DSM21625_CDS0332	DSM2542_CDS0199	DSM2543_CDS1724	DSM6285_CDS4156	S	pfam07670	Gate	0.00010019	40.3169	Nucleoside binding-domain containing protein
DSM21625_CDS0333	DSM2542_CDS0200	DSM2543_CDS1725	DSM6285_CDS4157	M	PRK12437	PRK12437	5.36618e-157	437.085	Prolipoprotein diacylglyceryl transferase (EC 2.4.99.-)
DSM21625_CDS0334	DSM2542_CDS0201	DSM2543_CDS1726	DSM6285_CDS4160	T	PRK05428	PRK05428	0	512.023	HPr kinase/phosphorylase (EC 2.7.1.-) (EC 2.7.4.-)
DSM21625_CDS0335	DSM2542_CDS0202	DSM2543_CDS1727	DSM6285_CDS4161	S	COG1950	YvlD	7.79827e-26	93.1213	Arginine/ornithine antiporter ArcD
DSM21625_CDS0336	DSM2542_CDS0203	DSM2543_CDS1728	DSM6285_CDS4162	S	COG3595	YvlB	4.26472e-31	119.528	YvlB
DSM21625_CDS0337	DSM2542_CDS0204	DSM2543_CDS1729	DSM6285_CDS4163	S					Hypothetical protein
DSM21625_CDS0338	DSM2542_CDS0205	DSM2543_CDS1730	DSM6285_CDS4164	L	PRK00349	uvrA	0	2106.27	Excinuclease ABC subunit A
DSM21625_CDS0339	DSM2542_CDS0206	DSM2543_CDS1731	DSM6285_CDS4165	L	PRK05298	PRK05298	0	1405.95	Excinuclease ABC subunit B
DSM21625_CDS0340	DSM2542_CDS0208	DSM2543_CDS1733	DSM6285_CDS4166	S	pfam09964	DUF2198	1.63536e-27	93.8821	FIG00673305: hypothetical protein
DSM21625_CDS0341	DSM2542_CDS0209	DSM2543_CDS1734	DSM6285_CDS4168	O	cd00987	PDZ_serine_protease	4.90905e-11	58.42	Cell division topological determinant MinJ
DSM21625_CDS0342	DSM2542_CDS0210	DSM2543_CDS1735	DSM6285_CDS4169	S					Hypothetical protein
DSM21625_CDS0343	DSM2542_CDS0211	DSM2543_CDS1736	DSM6285_CDS4170	K	PRK13182	racA	1.18208e-51	162.528	Protein of unknown function
DSM21625_CDS0346	DSM2542_CDS0214	DSM2543_CDS1739	DSM6285_CDS4197	S	pfam04138	GtrA	3.96857e-13	61.0362	Hypothetical protein
DSM21625_CDS0347	DSM2542_CDS0215	DSM2543_CDS1740	DSM6285_CDS3907	M	cl02526	Peptidase_S41 superfamily	1.19586e-144	417.146	Carboxyl-terminal protease (EC 3.4.21.102)
DSM21625_CDS0348	DSM2542_CDS0216	DSM2543_CDS1741	DSM6285_CDS0526	S	COG1741	YhaK	6.52644e-51	166.712	Pirin, N-terminal
DSM21625_CDS0349	DSM2542_CDS0217	DSM2543_CDS1742	DSM6285_CDS3006	S	COG2259	DoxX	5.52185e-20	79.3196	Membrane protein, distant similarity to thiosulphate:quinone oxidoreductase DoxD
DSM21625_CDS0350	DSM2542_CDS0218	DSM2543_CDS1743	DSM6285_CDS4200	M	COG3883	CwlO1	2.73763e-46	160.654	Peptidoglycan lytic protein P45
DSM21625_CDS0351	DSM2542_CDS0219	DSM2543_CDS1744	DSM6285_CDS4201	D	COG2177	FtsX	5.6915e-82	248.713	Cell division protein FtsX
DSM21625_CDS0352	DSM2542_CDS0220	DSM2543_CDS1745	DSM6285_CDS4202	D	COG2884	FtsE	3.57699e-137	383.489	Cell division transporter, ATP-binding protein FtsE (TC 3.A.5.1.1)
DSM21625_CDS0353	DSM2542_CDS0221	DSM2543_CDS1746	DSM6285_CDS4203	C	pfam13442	Cytochrome_CBB3	4.06107e-14	61.2709	Membrane-attached cytochrome c550
DSM21625_CDS0354	DSM2542_CDS0222	DSM2543_CDS1747	DSM6285_CDS4205	S	COG1284	YitT	2.48251e-83	251.736	Hypothetical protein BH3604
DSM21625_CDS0355	DSM2542_CDS0224	DSM2543_CDS1749	DSM6285_CDS4206	J	PRK00578	prfB	0	582.613	Peptide chain release factor 2; programmed frameshift-containing
DSM21625_CDS0356	DSM2542_CDS0225	DSM2543_CDS1750	DSM6285_CDS4207	U	PRK12904	PRK12904	0	1598.58	Protein export cytoplasm protein SecA ATPase RNA helicase (TC 3.A.5.1.1)
DSM21625_CDS0357	DSM2542_CDS0226	DSM2543_CDS1751	DSM6285_CDS4208	S	cl25503	DUF812 superfamily	0.00717545	34.2332	FIG00674459: hypothetical protein
DSM21625_CDS0359	DSM2542_CDS0228	DSM2543_CDS1753	DSM6285_CDS4209	J	COG1544	RaiA	6.52767e-41	133.539	Ribosomal subunit interface protein
DSM21625_CDS0360	DSM2542_CDS0229	DSM2543_CDS1754	DSM6285_CDS4211	S					Flagellar protein fliT
DSM21625_CDS0361	DSM2542_CDS0230	DSM2543_CDS1755	DSM6285_CDS4213	N	pfam02561	FliS	3.85145e-40	128.743	Flagellar biosynthesis protein FliS
DSM21625_CDS0362	DSM2542_CDS0231	DSM2543_CDS1756	DSM6285_CDS4214	N	cl26912	FliD_C superfamily	0	547.096	Flagellar hook-associated protein FliD
DSM21625_CDS0363	DSM2542_CDS0232	DSM2543_CDS1757	DSM6285_CDS4215	N	cl00591	FlaG superfamily	1.83893e-33	112.47	Flagellar protein FlaG
DSM21625_CDS0371	DSM2542_CDS0235	DSM2543_CDS1761	DSM6285_CDS4217	E	cl18945	AAT_I superfamily	0	545.77	Bacillosamine/Legionaminic acid biosynthesis aminotransferase PglE; 4-keto-6-deoxy-N-Acetyl-D-hexosaminyl-(Lipid carrier) aminotransferase
DSM21625_CDS0376	DSM2542_CDS0247	DSM2543_CDS1772	DSM6285_CDS4219	M	cl26738	Polysacc_syn_2C superfamily	0	599.768	UDP-N-acetylglucosamine 4,6-dehydratase (EC 4.2.1.-)
DSM21625_CDS0383	DSM2542_CDS0253	DSM2543_CDS1778	DSM6285_CDS4220	N	cl28143	Flagellin_C superfamily	7.21626e-116	334.274	Flagellin protein FlaA
DSM21625_CDS0384	DSM2542_CDS0254	DSM2543_CDS1779	DSM6285_CDS4221	T	PRK01712	PRK01712	5.18715e-26	89.9674	Carbon storage regulator
DSM21625_CDS0385	DSM2542_CDS0255	DSM2543_CDS1780	DSM6285_CDS4222	T	PRK13285	PRK13285	2.40624e-57	175.04	Flagellar assembly factor FliW
DSM21625_CDS0386	DSM2542_CDS0256	DSM2543_CDS1781	DSM6285_CDS4223	S					FIG00674474: hypothetical protein
DSM21625_CDS0387	DSM2542_CDS0257	DSM2543_CDS1782	DSM6285_CDS4224	N	cl28147	Flagellin_N superfamily	7.502e-142	401.679	Flagellar hook-associated protein FlgL
DSM21625_CDS0388	DSM2542_CDS0258	DSM2543_CDS1783	DSM6285_CDS4225	N	PRK07739	flgK	0	742.217	Flagellar hook-associated protein FlgK
DSM21625_CDS0389	DSM2542_CDS0259	DSM2543_CDS1784	DSM6285_CDS4226	S	pfam05130	FlgN	3.95049e-25	93.5689	FIG00672739: hypothetical protein
DSM21625_CDS0390	DSM2542_CDS0260	DSM2543_CDS1785	DSM6285_CDS4227	K	TIGR03824	FlgM_jcvi	1.11034e-13	60.0458	Negative regulator of flagellin synthesis
DSM21625_CDS0391	DSM2542_CDS0261	DSM2543_CDS1786	DSM6285_CDS4228	S	TIGR03826	YvyF	1.07373e-52	162.553	Flagellar protein
DSM21625_CDS0392	DSM2542_CDS0262	DSM2543_CDS1787	DSM6285_CDS4229	S	pfam03885	DUF327	5.48618e-41	133.435	UDP-N-acetylenolpyruvoylglucosamine reductase (EC 1.1.1.158)
DSM21625_CDS0394	DSM2542_CDS0264	DSM2543_CDS1789	DSM6285_CDS4230	S					FIG00674946: hypothetical protein
DSM21625_CDS0395	DSM2542_CDS0265	DSM2543_CDS1790	DSM6285_CDS4231	L	COG1040	ComFC	1.71626e-50	163.716	ComF operon protein C
DSM21625_CDS0396	DSM2542_CDS0266	DSM2543_CDS1791	DSM6285_CDS4232	L	COG4098	comFA	0	550.916	ComF operon protein A, DNA transporter ATPase
DSM21625_CDS0398	DSM2542_CDS0268	DSM2543_CDS1793	DSM6285_CDS4235	S	TIGR00762	DegV	4.62632e-145	407.626	FIG005590: DegV family protein
DSM21625_CDS0399	DSM2542_CDS0269	DSM2543_CDS1794	DSM6285_CDS4236	T	COG2197	CitB	1.42774e-81	242.21	Transcriptional regulator DegU, LuxR family
DSM21625_CDS0400	DSM2542_CDS0270	DSM2543_CDS1795	DSM6285_CDS4237	T	pfam05384	DegS	2.67393e-64	201.934	Sensor protein DegS
DSM21625_CDS0401	DSM2542_CDS0271	DSM2543_CDS1796	DSM6285_CDS4239	S	TIGR00257	IMPACT_YIGZ	1.63682e-85	251.257	FIG000605: protein co-occurring with transport systems (COG1739)
DSM21625_CDS0402	DSM2542_CDS0272	DSM2543_CDS1797	DSM6285_CDS4240	K	COG1316	Cps2a	6.52644e-78	240.788	Cell envelope-associated transcriptional attenuator LytR-CpsA-Psr, subfamily F2 (as in PMID19099556)
DSM21625_CDS0403	DSM2542_CDS0273	DSM2543_CDS1798	DSM6285_CDS4241	M	cd06853	GT_WecA_like	1.11407e-94	282.07	Undecaprenyl-phosphate N-acetylglucosaminyl 1-phosphate transferase (EC 2.7.8.-)
DSM21625_CDS0404	DSM2542_CDS0274	DSM2543_CDS1799	DSM6285_CDS4247	T	cd13123	MATE_MurJ_like	1.03011e-93	290.508	FIG00675530: hypothetical protein
DSM21625_CDS0405	DSM2542_CDS0275	DSM2543_CDS1800	DSM6285_CDS4251	M	cd03798	GT1_wlbH_like	4.36294e-97	293.12	Glycosyltransferase (EC 2.4.1.-)
DSM21625_CDS0406	DSM2542_CDS0276	DSM2543_CDS1801	DSM6285_CDS4252	M	cl10013	Glycosyltransferase_GTB_type superfamily	1.38496e-53	178.995	CsaB protein
DSM21625_CDS0407	DSM2542_CDS0277	DSM2543_CDS1802	DSM6285_CDS4253	M	cd02696	MurNAc-LAA	3.40777e-77	240.135	N-acetylmuramoyl-L-alanine amidase (EC 3.5.1.28)
DSM21625_CDS0409	DSM2542_CDS0278	DSM2543_CDS1803	DSM6285_CDS4255	O	cl10459	Peptidases_S8_S53 superfamily	1.12444e-80	257.575	Protease
DSM21625_CDS0410	DSM2542_CDS0279	DSM2543_CDS1804	DSM6285_CDS4256	M	cl26107	PRK10714 superfamily	4.56792e-83	252.598	Glycosyltransferase
DSM21625_CDS0411	DSM2542_CDS0280	DSM2543_CDS1805	DSM6285_CDS4257	E, G	cl23754	EamA superfamily	0.00158408	36.133	Membrane protein, predicted transporter of cations and cationic drugs
DSM21625_CDS0412	DSM2542_CDS0281	DSM2543_CDS1806	DSM6285_CDS4259	S	cl23754	EamA superfamily	6.62877e-05	39.2082	Predicted permease
DSM21625_CDS0413	DSM2542_CDS0282	DSM2543_CDS1807	DSM6285_CDS4261	S					FIG00675374: hypothetical protein
DSM21625_CDS0414	DSM2542_CDS0283	DSM2543_CDS1808	DSM6285_CDS4262	G	COG4193	LytD	1.25089e-85	275.215	Bifunctional autolysin Atl / N-acetylmuramoyl-L-alanine amidase (EC 3.5.1.28)/ endo-beta-N-acetylglucosaminidase (EC 3.2.1.96)
DSM21625_CDS0415	DSM2542_CDS0284	DSM2543_CDS1809	DSM6285_CDS4263	S					Hypothetical protein
DSM21625_CDS0416	DSM2542_CDS0285	DSM2543_CDS1810	DSM6285_CDS4264	S					Hypothetical protein
DSM21625_CDS0417	DSM2542_CDS0286	DSM2543_CDS1811	DSM6285_CDS4266	S					FIG00673513: hypothetical protein
DSM21625_CDS0418	DSM2542_CDS0287	DSM2543_CDS1812	DSM6285_CDS2309	S					Hypothetical protein
DSM21625_CDS0419	DSM2542_CDS0288	DSM2543_CDS1813	DSM6285_CDS4267	S	COG0845	AcrA	1.2324e-16	80.1389	periplasmic component of efflux system
DSM21625_CDS0420	DSM2542_CDS0289	DSM2543_CDS1814	DSM6285_CDS4268	T	cd07043	STAS_anti-anti-sigma_factors	5.67775e-17	69.0868	Anti-sigmaB factor antagonist
DSM21625_CDS0421	DSM2542_CDS0290	DSM2543_CDS1815	DSM6285_CDS4269	L	pfam03961	DUF342	2.39238e-54	192.857	Serine phosphatase RsbU, regulator of sigma subunit
DSM21625_CDS0422	DSM2542_CDS0291	DSM2543_CDS1816	DSM6285_CDS4270	T	pfam07228	SpoIIE	4.74688e-60	188.615	Serine phosphatase RsbU, regulator of sigma subunit
DSM21625_CDS0423	DSM2542_CDS0292	DSM2543_CDS1817	DSM6285_CDS4271	S	cd07043	STAS_anti-anti-sigma_factors	1.13208e-14	63.694	Hypothetical protein
DSM21625_CDS0424	DSM2542_CDS0293	DSM2543_CDS1818	DSM6285_CDS4272	S					Hypothetical protein
DSM21625_CDS0425	DSM2542_CDS0294	DSM2543_CDS1819	DSM6285_CDS4275	T	pfam13581	HATPase_c_2	3.99345e-10	56.9182	FIG00673535: hypothetical protein
DSM21625_CDS0426	DSM2542_CDS0295	DSM2543_CDS1820	DSM6285_CDS4276	S	cl13995	MPP_superfamily superfamily	1.20373e-78	258.577	FIG01229499: hypothetical protein
DSM21625_CDS0428	DSM2542_CDS0296	DSM2543_CDS1821	DSM6285_CDS4277	S	pfam00395	SLH	3.52081e-07	45.6374	Hypothetical protein
DSM21625_CDS0429	DSM2542_CDS0297	DSM2543_CDS1822	DSM6285_CDS4278	S					Hypothetical protein
DSM21625_CDS0430	DSM2542_CDS0298	DSM2543_CDS1823	DSM6285_CDS4281	O	COG0265	DegQ	1.85957e-34	131.171	Serine protease
DSM21625_CDS0431	DSM2542_CDS0299	DSM2543_CDS1824	DSM6285_CDS4283	S					Hypothetical protein
DSM21625_CDS0432	DSM2542_CDS0300	DSM2543_CDS1825	DSM6285_CDS4284	S	pfam00395	SLH	6.43684e-12	60.275	FIG00673095: hypothetical protein
DSM21625_CDS0433	DSM2542_CDS0301	DSM2543_CDS1826	DSM6285_CDS4285	G	cd10966	CE4_yadE_5s	1.01272e-61	195.959	Polysaccharide deacetylase
DSM21625_CDS0434	DSM2542_CDS0302	DSM2543_CDS1827	DSM6285_CDS4286	M	cd04179	DPM_DPG-synthase_like	1.89069e-57	180.462	Glucosyl-3-phosphoglycerate synthase (EC 2.4.1.266)
DSM21625_CDS0435	DSM2542_CDS0303	DSM2543_CDS1828	DSM6285_CDS4287	S	pfam10066	DUF2304	2.82312e-21	81.348	FIG00674309: hypothetical protein
DSM21625_CDS0436	DSM2542_CDS0304	DSM2543_CDS1829	DSM6285_CDS4288	S	cl23754	EamA superfamily	1.24098e-06	43.6459	putative small multidrug resistance transmembrane protein
DSM21625_CDS0437	DSM2542_CDS0305	DSM2543_CDS1830	DSM6285_CDS4290	S	cl21590	PMT_2 superfamily	2.55325e-09	55.7134	Membrane protein, putative
DSM21625_CDS0440	DSM2542_CDS0307	DSM2543_CDS1833	DSM6285_CDS4292	T	cl00995	PemK_toxin superfamily	0.000128048	36.7225	Programmed cell death toxin MazF
DSM21625_CDS0441	DSM2542_CDS0308	DSM2543_CDS1834	DSM6285_CDS4293	K	cl00877	MazE_antitoxin superfamily	2.73872e-22	81.677	Programmed cell death antitoxin MazE
DSM21625_CDS0444	DSM2542_CDS0342	DSM2543_CDS1867	DSM6285_CDS4299	S	pfam00395	SLH	2.46688e-08	50.645	FIG00673367: hypothetical protein
DSM21625_CDS0445	DSM2542_CDS0343	DSM2543_CDS1868	DSM6285_CDS4300	M	pfam00877	NLPC_P60	7.19105e-45	148.586	NLP/P60 family protein
DSM21625_CDS0446	DSM2542_CDS0344	DSM2543_CDS1869	DSM6285_CDS4301	S	pfam00395	SLH	7.51079e-08	48.3338	FIG00674783: hypothetical protein
DSM21625_CDS0447	DSM2542_CDS0345	DSM2543_CDS1870	DSM6285_CDS4302	O	cl10459	Peptidases_S8_S53 superfamily	3.64184e-88	284.924	FIG00675283: hypothetical protein
DSM21625_CDS0449	DSM2542_CDS0347	DSM2543_CDS1872	DSM6285_CDS4303	S	TIGR04399	acc_Sec_SLAP	1.32907e-180	499.185	Glutamate synthase [NADPH] large chain (EC 1.4.1.13)
DSM21625_CDS0450	DSM2542_CDS0348	DSM2543_CDS1873	DSM6285_CDS4304	S	cl00785	O_anti_polymase superfamily	5.65545e-07	50.7172	FIG00674336: hypothetical protein
DSM21625_CDS0451	DSM2542_CDS0349	DSM2543_CDS1874	DSM6285_CDS4305	T	cl09326	MATE_like superfamily	1.07291e-63	212.698	Proposed peptidoglycan lipid II flippase MurJ
DSM21625_CDS0452	DSM2542_CDS0350	DSM2543_CDS1875	DSM6285_CDS4306	M	COG1922	WecG	3.78346e-92	271.079	N-acetylmannosaminyltransferase (EC 2.4.1.187)
DSM21625_CDS0453	DSM2542_CDS0351	DSM2543_CDS1876	DSM6285_CDS4307	M	cl27617	UDPG_MGDP_dh superfamily	9.43807e-180	507.964	UDP-glucose dehydrogenase (EC 1.1.1.22)
DSM21625_CDS0455	DSM2542_CDS0353	DSM2543_CDS1878	DSM6285_CDS4308	S					Hypothetical protein
DSM21625_CDS0457	DSM2542_CDS0354	DSM2543_CDS1880	DSM6285_CDS4309	M	COG0381	WecB	0	556.085	UDP-N-acetylglucosamine 2-epimerase (EC 5.1.3.14)
DSM21625_CDS0458	DSM2542_CDS0355	DSM2543_CDS1881	DSM6285_CDS4310	S					Hypothetical protein
DSM21625_CDS0459	DSM2542_CDS0356	DSM2543_CDS1882	DSM6285_CDS4311	M	pfam00877	NLPC_P60	3.58148e-41	142.037	FIG00672593: hypothetical protein
DSM21625_CDS0461	DSM2542_CDS0359	DSM2543_CDS1885	DSM6285_CDS4312	S					FIG00673078: hypothetical protein
DSM21625_CDS0462	DSM2542_CDS0360	DSM2543_CDS1886	DSM6285_CDS4313	K	cd00093	HTH_XRE	3.25437e-17	69.8894	Transcriptional regulator
DSM21625_CDS0464	DSM2542_CDS0361	DSM2543_CDS1887	DSM6285_CDS4314	L	cl09930	RPA_2b-aaRSs_OBF_like superfamily	1.43765e-49	156.201	Single-stranded DNA-binding protein
DSM21625_CDS0465	DSM2542_CDS0362	DSM2543_CDS1888	DSM6285_CDS4315	S	pfam14183	YwpF	8.39508e-66	196.269	Protein of unknown function
DSM21625_CDS0466	DSM2542_CDS0363	DSM2543_CDS1889	DSM6285_CDS4316	M	cd05828	Sortase_D_1	7.03195e-56	173.066	FIG00672692: hypothetical protein
DSM21625_CDS0467	DSM2542_CDS0364	DSM2543_CDS1890	DSM6285_CDS4317	S	TIGR04383	acidic_w_LPXTA	5.39893e-137	390.532	FIG00673742: hypothetical protein
DSM21625_CDS0469	DSM2542_CDS0365	DSM2543_CDS1891	DSM6285_CDS4318	E	PRK09034	PRK09034	0	820.97	Aspartokinase (EC 2.7.2.4)
DSM21625_CDS0470	DSM2542_CDS0366	DSM2543_CDS1892	DSM6285_CDS4320	S					Hypothetical protein
DSM21625_CDS0471	DSM2542_CDS0367	DSM2543_CDS1893	DSM6285_CDS4321	S	pfam06935	DUF1284	7.90007e-34	115.437	Iron-sulfur binding protein
DSM21625_CDS0472	DSM2542_CDS0368	DSM2543_CDS1894	DSM6285_CDS4322	S					FIG00673750: hypothetical protein
DSM21625_CDS0473	DSM2542_CDS0369	DSM2543_CDS1895	DSM6285_CDS4323	C	cd07116	ALDH_ACDHII-AcoD	0	1013.14	Aldehyde dehydrogenase (EC 1.2.1.3)
DSM21625_CDS0474	DSM2542_CDS0370	DSM2543_CDS1896	DSM6285_CDS4324	S	pfam05610	DUF779	1.39229e-71	207.765	FIG00673335: hypothetical protein
DSM21625_CDS0476	DSM2542_CDS0372	DSM2543_CDS1898	DSM6285_CDS4326	P	cl27908	TRI12 superfamily	2.71817e-69	230.344	drug resistance transporter, EmrB/QacA family
DSM21625_CDS0477	DSM2542_CDS0373	DSM2543_CDS1899	DSM6285_CDS4327	K	COG1309	AcrR	8.10828e-16	74.5897	Transcriptional regulator, TetR family
DSM21625_CDS0478	DSM2542_CDS0374	DSM2543_CDS1900	DSM6285_CDS4328	S					Hypothetical protein
DSM21625_CDS0479	DSM2542_CDS0375	DSM2543_CDS1901	DSM6285_CDS4331	G	cl17037	NBD_sugar-kinase_HSP70_actin superfamily	1.09601e-84	255.727	Fructokinase (EC 2.7.1.4)
DSM21625_CDS0483	DSM2542_CDS0379	DSM2543_CDS1904	DSM6285_CDS4333	S	cl18945	AAT_I superfamily	1.45934e-18	75.8578	O-acetylhomoserine sulfhydrylase (EC 2.5.1.49) / O-succinylhomoserine sulfhydrylase (EC 2.5.1.48)
DSM21625_CDS0484	DSM2542_CDS0380	DSM2543_CDS1905	DSM6285_CDS4334	K	COG0583	LysR	8.14757e-57	184.789	Chromosome initiation inhibitor
DSM21625_CDS0485	DSM2542_CDS0381	DSM2543_CDS1906	DSM6285_CDS4335	S	cl00252	NifX_NifB superfamily	0.000124073	38.0211	FIG00674318: hypothetical protein
DSM21625_CDS0488	DSM2542_CDS0383	DSM2543_CDS1908	DSM6285_CDS4337	C	cl19096	Flavin_utilizing_monoxygenases superfamily	5.1669e-46	153.245	Alkanesulfonate monooxygenase (EC 1.14.14.5)
DSM21625_CDS0489	DSM2542_CDS0384	DSM2543_CDS1909	DSM6285_CDS0185	P	cl21456	Periplasmic_Binding_Protein_Type_2 superfamily	3.84442e-119	343.505	Alkanesulfonates-binding protein
DSM21625_CDS0490	DSM2542_CDS0385	DSM2543_CDS1910	DSM6285_CDS0186	P	cl00427	TM_PBP2 superfamily	1.46016e-97	286.061	Alkanesulfonates transport system permease protein
DSM21625_CDS0496	DSM2542_CDS0392	DSM2543_CDS1917	DSM6285_CDS0191	C	TIGR03860	FMN_nitrolo	0	641.094	Coenzyme F420-dependent N5,N10-methylene tetrahydromethanopterin reductase and related flavin-dependent oxidoreductases
DSM21625_CDS0499	DSM2542_CDS0396	DSM2543_CDS1920	DSM6285_CDS0193	P	COG0395	UgpE	2.53991e-73	225.517	Predicted beta-glucoside-regulated ABC transport system, permease component 2, COG0395
DSM21625_CDS0500	DSM2542_CDS0397	DSM2543_CDS1921	DSM6285_CDS0194	G	COG1175	UgpA	2.35725e-75	233.269	Predicted beta-glucoside-regulated ABC transport system, permease component 1, COG1175
DSM21625_CDS0501	DSM2542_CDS0398	DSM2543_CDS1922	DSM6285_CDS0195	G	COG1653	UgpB	4.55441e-58	196.758	Predicted beta-glucoside-regulated ABC transport system, sugar binding component, COG1653
DSM21625_CDS0502	DSM2542_CDS0399	DSM2543_CDS1923	DSM6285_CDS0196	T	COG4753	YesN	3.14113e-84	268.458	DNA-binding response regulator, AraC family
DSM21625_CDS0503	DSM2542_CDS0400	DSM2543_CDS1924	DSM6285_CDS0197	T	COG2972	YesM	5.08772e-56	193.051	Two-component sensor histidine kinase
DSM21625_CDS0504	DSM2542_CDS0401	DSM2543_CDS1925	DSM6285_CDS0198	G	cd01536	PBP1_ABC_sugar_binding_like	5.89815e-89	267.24	Xylose ABC transporter, substrate-binding component
DSM21625_CDS0506	DSM2542_CDS0405	DSM2543_CDS1929	DSM6285_CDS0199	C	cl28072	FAD-oxidase_C superfamily	3.31665e-135	400.154	D-Lactate dehydrogenase, cytochrome c-dependent (EC 1.1.2.4)
DSM21625_CDS0508	DSM2542_CDS0407	DSM2543_CDS1931	DSM6285_CDS0201	C	TIGR03181	PDH_E1_alph_x	0	532.875	Branched-chain alpha-keto acid dehydrogenase, E1 component, alpha subunit (EC 1.2.4.4)
DSM21625_CDS0509	DSM2542_CDS0408	DSM2543_CDS1932	DSM6285_CDS0202	C	PRK11856	PRK11856	2.61615e-158	451.167	Dihydrolipoamide acyltransferase component of branched-chain alpha-keto acid dehydrogenase complex (EC 2.3.1.168)
DSM21625_CDS0510	DSM2542_CDS0409	DSM2543_CDS1933	DSM6285_CDS0203	S					Hypothetical protein
DSM21625_CDS0511	DSM2542_CDS0410	DSM2543_CDS1934	DSM6285_CDS0205	G	COG0673	MviM	2.47617e-71	224.739	Possible oxidoreductase
DSM21625_CDS0513	DSM2542_CDS0412	DSM2543_CDS1936	DSM6285_CDS0206	S	pfam04892	VanZ	5.42615e-12	57.8265	Acetobutylicum phosphotransbutyrylase
DSM21625_CDS0518	DSM2542_CDS0417	DSM2543_CDS1941	DSM6285_CDS0208	G	cd01174	ribokinase	3.32446e-128	366.49	Ribokinase (EC 2.7.1.15)
DSM21625_CDS0519	DSM2542_CDS0418	DSM2543_CDS1942	DSM6285_CDS0209	K	COG1609	PurR	6.13677e-133	381.272	Ribose operon repressor
DSM21625_CDS0520	DSM2542_CDS0419	DSM2543_CDS1943	DSM6285_CDS0210	S	pfam12986	DUF3870	8.01457e-44	137.709	Hypothetical protein
DSM21625_CDS0521	DSM2542_CDS0420	DSM2543_CDS1944	DSM6285_CDS0211	S	COG5505	COG5505	6.20309e-108	321.75	FIG00672844: hypothetical protein
DSM21625_CDS0522	DSM2542_CDS0421	DSM2543_CDS1945	DSM6285_CDS0212	M	cd03319	L-Ala-DL-Glu_epimerase	1.93322e-128	370.366	L-alanine-DL-glutamate epimerase
DSM21625_CDS0523	DSM2542_CDS0422	DSM2543_CDS1946	DSM6285_CDS0213	M	pfam00877	NLPC_P60	8.86321e-36	125.089	NLP/P60 family protein
DSM21625_CDS0526	DSM2542_CDS0425	DSM2543_CDS1949	DSM6285_CDS0215	E	cd03886	M20_Acy1	0	609.058	Catalyzes the cleavage of p-aminobenzoyl-glutamate to p-aminobenzoate and glutamate, subunit A
DSM21625_CDS0527	DSM2542_CDS0426	DSM2543_CDS1950	DSM6285_CDS0216	E	PRK09290	PRK09290	0	602.146	N-carbamoyl-L-amino acid hydrolase (EC 3.5.1.87)
DSM21625_CDS0528	DSM2542_CDS0427	DSM2543_CDS1951	DSM6285_CDS0217	S	cl26048	COG2345 superfamily	0.000501099	40.7864	Regulatory protein (induces abgABT, used to catabolize p-aminobenzoyl-glutamate)
DSM21625_CDS0529	DSM2542_CDS0428	DSM2543_CDS1952	DSM6285_CDS0218	S					Hypothetical protein
DSM21625_CDS0532	DSM2542_CDS0431	DSM2543_CDS1955	DSM6285_CDS0220	S	TIGR02840	spore_YtaF	1.68104e-54	172.84	FIG056164: rhomboid family serine protease
DSM21625_CDS0534	DSM2542_CDS0433	DSM2543_CDS1957	DSM6285_CDS0221	S					Hypothetical protein
DSM21625_CDS0535	DSM2542_CDS0434	DSM2543_CDS1958	DSM6285_CDS0222	P	TIGR00933	2a38	1.45944e-108	325.765	Potassium uptake protein, integral membrane component, KtrB
DSM21625_CDS0536	DSM2542_CDS0435	DSM2543_CDS1959	DSM6285_CDS0223	S					Hypothetical protein
DSM21625_CDS0537	DSM2542_CDS0436	DSM2543_CDS1960	DSM6285_CDS0224	S					Hypothetical protein
DSM21625_CDS0538	DSM2542_CDS0437	DSM2543_CDS1961	DSM6285_CDS0225	M	COG1368	MdoB	0	552.04	Lipoteichoic acid synthase LtaS Type Ia
DSM21625_CDS0539	DSM2542_CDS0438	DSM2543_CDS1962	DSM6285_CDS0226	O	cd07487	Peptidases_S8_1	7.56625e-129	372.689	Alkaline serine protease
DSM21625_CDS0541	DSM2542_CDS0439	DSM2543_CDS1963	DSM6285_CDS0227	S	COG0841	AcrB	6.62269e-08	45.2924	Hypothetical protein
DSM21625_CDS0542	DSM2542_CDS0440	DSM2543_CDS1964	DSM6285_CDS0228	Q	cd03024	DsbA_FrnE	1.33907e-105	302.962	2-hydroxychromene-2-carboxylate isomerase/DsbA-like thioredoxin domain
DSM21625_CDS0543	DSM2542_CDS0441	DSM2543_CDS1965	DSM6285_CDS0229	S	cl11555	DUF1129 superfamily	0.000974238	39.2187	Hypothetical protein
DSM21625_CDS0544	DSM2542_CDS0442	DSM2543_CDS1966	DSM6285_CDS0230	K	COG1695	PadR	2.64183e-26	94.5643	Transcriptional regulator, PadR family
DSM21625_CDS0545	DSM2542_CDS0443	DSM2543_CDS1967	DSM6285_CDS0231	E	PRK08197	PRK08197	0	729.876	Threonine synthase (EC 4.2.3.1)
DSM21625_CDS0546	DSM2542_CDS0444	DSM2543_CDS1968	DSM6285_CDS0232	S	cl09109	NTF2_like superfamily	2.87839e-35	118.634	Hypothetical protein
DSM21625_CDS0547	DSM2542_CDS0445	DSM2543_CDS1969	DSM6285_CDS0233	E	cd00614	CGS_like	2.24158e-171	483.243	O-acetylhomoserine sulfhydrylase (EC 2.5.1.49) / O-succinylhomoserine sulfhydrylase (EC 2.5.1.48)
DSM21625_CDS0548	DSM2542_CDS0446	DSM2543_CDS1970	DSM6285_CDS0235	K	cd01106	HTH_TipAL-Mta	2.83231e-57	177.293	Transcriptional activator tipA
DSM21625_CDS0549	DSM2542_CDS0447	DSM2543_CDS1971	DSM6285_CDS0236	Q	cl17173	AdoMet_MTases superfamily	3.12102e-55	179.722	Ribosomal RNA large subunit methyltransferase A (EC 2.1.1.51)
DSM21625_CDS0550	DSM2542_CDS0448	DSM2543_CDS1972	DSM6285_CDS0237	J	smart00650	rADc	3.23856e-63	195.807	SSU rRNA (adenine(1518)-N(6)/adenine(1519)-N(6))-dimethyltransferase (EC 2.1.1.182)
DSM21625_CDS0551	DSM2542_CDS0449	DSM2543_CDS1973	DSM6285_CDS0238	C	COG0492	TrxB	1.03122e-75	235.264	Thioredoxin reductase (EC 1.8.1.9)
DSM21625_CDS0552	DSM2542_CDS0450	DSM2543_CDS1974	DSM6285_CDS0239	H, P	COG1120	FepC	1.83983e-137	386.919	Ferrichrome transport ATP-binding protein FhuC (TC 3.A.1.14.3)
DSM21625_CDS0553	DSM2542_CDS0451	DSM2543_CDS1975	DSM6285_CDS0240	P	cd01138	FeuA	3.38928e-88	263.426	Ferrichrome-binding periplasmic protein precursor (TC 3.A.1.14.3)
DSM21625_CDS0554	DSM2542_CDS0452	DSM2543_CDS1976	DSM6285_CDS0241	P	pfam01032	FecCD	5.36528e-84	256.284	ABC-type Fe3+-siderophore transport system, permease component
DSM21625_CDS0555	DSM2542_CDS0453	DSM2543_CDS1977	DSM6285_CDS0242	P	pfam01032	FecCD	3.49025e-72	225.853	ABC-type Fe3+-siderophore transport system, permease 2 component
DSM21625_CDS0556	DSM2542_CDS0454	DSM2543_CDS1978	DSM6285_CDS0243	S	COG2819	YbbA	7.03986e-79	239.616	Trilactone hydrolase [bacillibactin] siderophore
DSM21625_CDS0557	DSM2542_CDS0455	DSM2543_CDS1979	DSM6285_CDS0244	S	COG2819	YbbA	1.86516e-45	153.331	FIG01239812: hypothetical protein
DSM21625_CDS0558	DSM2542_CDS0456	DSM2543_CDS1980	DSM6285_CDS0245	C	cd02135	Arsenite_oxidase	9.38452e-53	165.448	Putative nitroreductase family protein SACOL0874
DSM21625_CDS0559	DSM2542_CDS0457	DSM2543_CDS1981	DSM6285_CDS0246	P	pfam01032	FecCD	9.37187e-84	255.899	Fe-bacillibactin uptake system FeuC
DSM21625_CDS0560	DSM2542_CDS0458	DSM2543_CDS1982	DSM6285_CDS0247	P	pfam01032	FecCD	6.97957e-78	240.491	Fe-bacillibactin uptake system FeuB
DSM21625_CDS0561	DSM2542_CDS0459	DSM2543_CDS1983	DSM6285_CDS0248	P	cd01138	FeuA	3.18491e-72	223.75	Fe-bacillibactin uptake system FeuA, Fe-bacillibactin binding
DSM21625_CDS0562	DSM2542_CDS0460	DSM2543_CDS1984	DSM6285_CDS0249	K	cl00262	TroA-like superfamily	3.33322e-33	126.68	Transcriptional regulator, AraC family
DSM21625_CDS0563	DSM2542_CDS0461	DSM2543_CDS1985	DSM6285_CDS0250	S	cl27525	Sfp superfamily	6.1761e-30	111.697	4'-phosphopantetheinyl transferase (EC 2.7.8.-)
DSM21625_CDS0564	DSM2542_CDS0463	DSM2543_CDS1987	DSM6285_CDS0251	S	pfam03621	MbtH	2.08423e-32	106.038	Polymyxin synthetase PmxB
DSM21625_CDS0565	DSM2542_CDS0464	DSM2543_CDS1988	DSM6285_CDS0252	Q	cl27678	AMP-binding superfamily	0	1766.61	Siderophore biosynthesis non-ribosomal peptide synthetase modules @ Bacillibactin synthetase component F (EC 2.7.7.-)
DSM21625_CDS0567	DSM2542_CDS0466	DSM2543_CDS1990	DSM6285_CDS0253	Q	COG1021	EntE	0	886.005	2,3-dihydroxybenzoate-AMP ligase (EC 2.7.7.58) [bacillibactin] siderophore
DSM21625_CDS0568	DSM2542_CDS0467	DSM2543_CDS1991	DSM6285_CDS0254	H	cl27696	Chorismate_bind superfamily	0	625.991	Isochorismate synthase (EC 5.4.4.2) of siderophore biosynthesis
DSM21625_CDS0569	DSM2542_CDS0468	DSM2543_CDS1992	DSM6285_CDS0255	I, Q	TIGR04316	dhbA_paeA	2.33442e-151	421.695	2,3-dihydro-2,3-dihydroxybenzoate dehydrogenase (EC 1.3.1.28) [bacillibactin] siderophore @ 2,3-dihydro-2,3-dihydroxybenzoate dehydrogenase (EC 1.3.1.28) of siderophore biosynthesis
DSM21625_CDS0570	DSM2542_CDS0469	DSM2543_CDS1993	DSM6285_CDS0257	S	cl00581	LytR_cpsA_psr superfamily	0.000516427	34.4753	Cell envelope-associated transcriptional attenuator LytR-CpsA-Psr, subfamily F1 (as in PMID19099556)
DSM21625_CDS0572	DSM2542_CDS0471	DSM2543_CDS1995	DSM6285_CDS0258	S	cd16423	HAD_BPGM-like	2.82884e-68	207.493	hydrolase, haloacid dehalogenase-like family
DSM21625_CDS0573	DSM2542_CDS0472	DSM2543_CDS1996	DSM6285_CDS0259	L	pfam12323	HTH_OrfB_IS605	5.28127e-21	76.8444	Mobile element protein
DSM21625_CDS0574	DSM2542_CDS0473	DSM2543_CDS1997	DSM6285_CDS0260	K	cl21464	cupin_like superfamily	3.62581e-05	36.8387	Hypothetical protein
DSM21625_CDS0575	DSM2542_CDS0474	DSM2543_CDS1998	DSM6285_CDS0261	S					FIG00675436: hypothetical protein
DSM21625_CDS0576	DSM2542_CDS0475	DSM2543_CDS1999	DSM6285_CDS0262	S					Hypothetical protein
DSM21625_CDS0578	DSM2542_CDS0477	DSM2543_CDS2001	DSM6285_CDS0263	K	COG2207	AraC	8.11618e-10	54.8717	Right origin-binding protein
DSM21625_CDS0579	DSM2542_CDS0478	DSM2543_CDS2002	DSM6285_CDS0264	S					Hypothetical protein
DSM21625_CDS0580	DSM2542_CDS0479	DSM2543_CDS2003	DSM6285_CDS0265	S	smart00903	Flavin_Reduct	6.19108e-39	128.816	Nitrilotriacetate monooxygenase component B (EC 1.14.13.-)
DSM21625_CDS0581	DSM2542_CDS0481	DSM2543_CDS2005	DSM6285_CDS0266	M	PRK00331	PRK00331	0	969.514	Glucosamine--fructose-6-phosphate aminotransferase [isomerizing] (EC 2.6.1.16)
DSM21625_CDS0582	DSM2542_CDS0482	DSM2543_CDS2006	DSM6285_CDS0267	G	PRK14316	glmM	0	919.996	Phosphoglucosamine mutase (EC 5.4.2.10)
DSM21625_CDS0583	DSM2542_CDS0483	DSM2543_CDS2007	DSM6285_CDS0268	S	COG4856	YbbR	2.94806e-97	296.284	Uncharacterized secreted protein associated with spyDAC
DSM21625_CDS0584	DSM2542_CDS0484	DSM2543_CDS2008	DSM6285_CDS0270	S	COG1624	DisA_N	7.81449e-108	312.683	Diadenylate cyclase spyDAC; Bacterial checkpoint controller DisA with nucleotide-binding domain
DSM21625_CDS0585	DSM2542_CDS0485	DSM2543_CDS2009	DSM6285_CDS0271	K	COG5662	RsiW	6.7032e-29	107.568	Anti-sigma-W factor RsiW
DSM21625_CDS0586	DSM2542_CDS0486	DSM2543_CDS2010	DSM6285_CDS0272	K	PRK09641	PRK09641	4.71114e-129	359.78	RNA polymerase sigma factor SigW
DSM21625_CDS0587	DSM2542_CDS0487	DSM2543_CDS2011	DSM6285_CDS0273	E	cd09989	Arginase	2.25522e-162	453.105	Arginase (EC 3.5.3.1)
DSM21625_CDS0589	DSM2542_CDS0488	DSM2543_CDS2012	DSM6285_CDS0274	S					Hypothetical protein
DSM21625_CDS0590	DSM2542_CDS0489	DSM2543_CDS2013	DSM6285_CDS0275	G	cl15692	CE4_SF superfamily	4.3293e-104	300.483	Polysaccharide deacetylase, putative
DSM21625_CDS0591	DSM2542_CDS0490	DSM2543_CDS2014	DSM6285_CDS0276	S	pfam14089	KbaA	5.6357e-86	251.014	KinB signaling pathway activation protein
DSM21625_CDS0592	DSM2542_CDS0491	DSM2543_CDS2015	DSM6285_CDS0277	S					Spore germination protein GerD
DSM21625_CDS0593	DSM2542_CDS0492	DSM2543_CDS2016	DSM6285_CDS0279	D	cl21455	P-loop_NTPase superfamily	5.05824e-105	307.449	Scaffold protein for [4Fe-4S] cluster assembly ApbC, MRP-like
DSM21625_CDS0594	DSM2542_CDS0493	DSM2543_CDS2017	DSM6285_CDS0280	M	TIGR02883	spore_cwlD	1.40263e-100	289.991	Germination-specific N-acetylmuramoyl-L-alanine amidase (EC 3.5.1.28), cell wall hydrolase CwlD
DSM21625_CDS0595	DSM2542_CDS0494	DSM2543_CDS2018	DSM6285_CDS0281	S	pfam10730	DUF2521	1.57506e-77	226.007	alternate gene name: ybxH
DSM21625_CDS0596	DSM2542_CDS0495	DSM2543_CDS2019	DSM6285_CDS0282	J	PRK00132	rpsI	2.90825e-68	199.934	SSU ribosomal protein S9p (S16e)
DSM21625_CDS0597	DSM2542_CDS0496	DSM2543_CDS2020	DSM6285_CDS0283	J	PRK09216	rplM	1.32517e-103	291.973	LSU ribosomal protein L13p (L13Ae)
DSM21625_CDS0598	DSM2542_CDS0497	DSM2543_CDS2021	DSM6285_CDS0284	J	cd02570	PseudoU_synth_EcTruA	2.00163e-143	400.696	tRNA pseudouridine synthase A (EC 4.2.1.70)
DSM21625_CDS0599	DSM2542_CDS0498	DSM2543_CDS2022	DSM6285_CDS0285	P	COG0619	EcfT	2.88017e-52	170.236	Transmembrane component of general energizing module of ECF transporters
DSM21625_CDS0600	DSM2542_CDS0499	DSM2543_CDS2023	DSM6285_CDS0286	P	PRK13634	cbiO	0	593.92	ATPase component of general energizing module of ECF transporters
DSM21625_CDS0601	DSM2542_CDS0500	DSM2543_CDS2024	DSM6285_CDS0287	P	PRK13635	cbiO	0	551.158	ATPase component of general energizing module of ECF transporters
DSM21625_CDS0602	DSM2542_CDS0501	DSM2543_CDS2025	DSM6285_CDS0288	J	PRK05591	rplQ	2.00792e-70	205.707	LSU ribosomal protein L17p
DSM21625_CDS0603	DSM2542_CDS0502	DSM2543_CDS2026	DSM6285_CDS0289	K	PRK05182	PRK05182	0	558.945	DNA-directed RNA polymerase alpha subunit (EC 2.7.7.6)
DSM21625_CDS0604	DSM2542_CDS0503	DSM2543_CDS2027	DSM6285_CDS0290	J	PRK05309	PRK05309	8.89701e-80	230.436	SSU ribosomal protein S11p (S14e)
DSM21625_CDS0605	DSM2542_CDS0504	DSM2543_CDS2028	DSM6285_CDS0291	J	PRK05179	rpsM	6.26132e-82	235.359	SSU ribosomal protein S13p (S18e)
DSM21625_CDS0606	DSM2542_CDS0505	DSM2543_CDS2029	DSM6285_CDS0292	J	PRK00465	rpmJ	4.81262e-13	54.9581	LSU ribosomal protein L36p
DSM21625_CDS0607	DSM2542_CDS0506	DSM2543_CDS2030	DSM6285_CDS0293	J	PRK00276	infA	1.54423e-51	154.542	Translation initiation factor 1
DSM21625_CDS0609	DSM2542_CDS0508	DSM2543_CDS2032	DSM6285_CDS0295	F	PRK00279	adk	2.00651e-148	411.08	Adenylate kinase (EC 2.7.4.3)
DSM21625_CDS0610	DSM2542_CDS0509	DSM2543_CDS2033	DSM6285_CDS0296	U	PRK09204	secY	0	579.001	Preprotein translocase secY subunit (TC 3.A.5.1.1)
DSM21625_CDS0611	DSM2542_CDS0510	DSM2543_CDS2034	DSM6285_CDS0297	J	PRK05592	rplO	9.11117e-89	254.633	LSU ribosomal protein L15p (L27Ae)
DSM21625_CDS0612	DSM2542_CDS0511	DSM2543_CDS2035	DSM6285_CDS0298	J	PRK05611	rpmD	3.45051e-29	97.479	LSU ribosomal protein L30p (L7e)
DSM21625_CDS0613	DSM2542_CDS0512	DSM2543_CDS2036	DSM6285_CDS0299	J	PRK00550	rpsE	7.83795e-111	312.042	SSU ribosomal protein S5p (S2e)
DSM21625_CDS0614	DSM2542_CDS0513	DSM2543_CDS2037	DSM6285_CDS0300	J	PRK05593	rplR	1.10554e-70	206.543	LSU ribosomal protein L18p (L5e)
DSM21625_CDS0615	DSM2542_CDS0514	DSM2543_CDS2038	DSM6285_CDS0301	J	PRK05498	rplF	9.31027e-123	342.811	LSU ribosomal protein L6p (L9e)
DSM21625_CDS0616	DSM2542_CDS0515	DSM2543_CDS2039	DSM6285_CDS0302	J	PRK00136	rpsH	7.4844e-91	258.443	SSU ribosomal protein S8p (S15Ae)
DSM21625_CDS0617	DSM2542_CDS0516	DSM2543_CDS2040	DSM6285_CDS0304	J	PRK08061	rpsN	3.83788e-35	112.273	SSU ribosomal protein S14p (S29e) @ SSU ribosomal protein S14p (S29e), zinc-dependent
DSM21625_CDS0618	DSM2542_CDS0517	DSM2543_CDS2041	DSM6285_CDS0305	J	PRK00010	rplE	4.60086e-140	386.74	LSU ribosomal protein L5p (L11e)
DSM21625_CDS0619	DSM2542_CDS0518	DSM2543_CDS2042	DSM6285_CDS0306	J	PRK00004	rplX	2.23215e-54	164.15	LSU ribosomal protein L24p (L26e)
DSM21625_CDS0620	DSM2542_CDS0519	DSM2543_CDS2043	DSM6285_CDS0308	J	PRK05483	rplN	1.70275e-85	244.277	LSU ribosomal protein L14p (L23e)
DSM21625_CDS0621	DSM2542_CDS0520	DSM2543_CDS2044	DSM6285_CDS0309	J	PRK05610	rpsQ	2.11679e-45	140.289	SSU ribosomal protein S17p (S11e)
DSM21625_CDS0622	DSM2542_CDS0521	DSM2543_CDS2045	DSM6285_CDS0310	J	PRK00306	PRK00306	1.06594e-23	84.1343	LSU ribosomal protein L29p (L35e)
DSM21625_CDS0623	DSM2542_CDS0522	DSM2543_CDS2046	DSM6285_CDS0311	J	PRK09203	rplP	9.96695e-102	286.996	LSU ribosomal protein L16p (L10e)
DSM21625_CDS0624	DSM2542_CDS0523	DSM2543_CDS2047	DSM6285_CDS0312	J	PRK00310	rpsC	7.96751e-160	440.745	SSU ribosomal protein S3p (S3e)
DSM21625_CDS0625	DSM2542_CDS0524	DSM2543_CDS2048	DSM6285_CDS0313	J	PRK00565	rplV	5.31476e-69	201.862	LSU ribosomal protein L22p (L17e)
DSM21625_CDS0626	DSM2542_CDS0525	DSM2543_CDS2049	DSM6285_CDS0314	J	PRK00357	rpsS	1.46144e-69	201.563	SSU ribosomal protein S19p (S15e)
DSM21625_CDS0627	DSM2542_CDS0526	DSM2543_CDS2050	DSM6285_CDS0315	J	PRK09374	rplB	0	600.116	LSU ribosomal protein L2p (L8e)
DSM21625_CDS0628	DSM2542_CDS0527	DSM2543_CDS2051	DSM6285_CDS0316	J	pfam00276	Ribosomal_L23	8.47402e-40	126.37	LSU ribosomal protein L23p (L23Ae)
DSM21625_CDS0629	DSM2542_CDS0528	DSM2543_CDS2052	DSM6285_CDS0320	J	PRK05319	rplD	1.94703e-133	372.501	LSU ribosomal protein L4p (L1e)
DSM21625_CDS0630	DSM2542_CDS0529	DSM2543_CDS2053	DSM6285_CDS0321	J	PRK00001	rplC	3.23231e-136	379.844	LSU ribosomal protein L3p (L3e)
DSM21625_CDS0631	DSM2542_CDS0530	DSM2543_CDS2054	DSM6285_CDS0322	J	PRK00596	rpsJ	1.04054e-71	207.711	SSU ribosomal protein S10p (S20e)
DSM21625_CDS0632	DSM2542_CDS0531	DSM2543_CDS2055	DSM6285_CDS0323	J	PRK00049	PRK00049	0	875.67	Translation elongation factor Tu
DSM21625_CDS0633	DSM2542_CDS0532	DSM2543_CDS2056	DSM6285_CDS0324	J	PRK00007	PRK00007	0	1561.26	Translation elongation factor G
DSM21625_CDS0634	DSM2542_CDS0533	DSM2543_CDS2057	DSM6285_CDS0325	J	PRK05302	PRK05302	8.68778e-94	266.585	SSU ribosomal protein S7p (S5e)
DSM21625_CDS0635	DSM2542_CDS0534	DSM2543_CDS2058	DSM6285_CDS0326	J	PRK05163	rpsL	3.43351e-90	257.137	SSU ribosomal protein S12p (S23e)
DSM21625_CDS0636	DSM2542_CDS0535	DSM2543_CDS2059	DSM6285_CDS0327	J	cl00600	Ribosomal_L7Ae superfamily	4.17178e-35	114.107	Firmicutes ribosomal L7Ae family protein
DSM21625_CDS0637	DSM2542_CDS0536	DSM2543_CDS2060	DSM6285_CDS0328	K	PRK00566	PRK00566	0	2494.16	DNA-directed RNA polymerase beta' subunit (EC 2.7.7.6)
DSM21625_CDS0639	DSM2542_CDS0537	DSM2543_CDS2061	DSM6285_CDS0329	K	PRK00405	rpoB	0	2293.5	DNA-directed RNA polymerase beta subunit (EC 2.7.7.6)
DSM21625_CDS0640	DSM2542_CDS0538	DSM2543_CDS2062	DSM6285_CDS0330	J	COG2813	RsmC	4.52404e-77	231.778	Ribosomal RNA small subunit methyltransferase C (EC 2.1.1.52)
DSM21625_CDS0641	DSM2542_CDS0539	DSM2543_CDS2063	DSM6285_CDS0331	S					Hypothetical protein
DSM21625_CDS0642	DSM2542_CDS0540	DSM2543_CDS2064	DSM6285_CDS0373	J	PRK00157	rplL	1.10159e-42	136.086	LSU ribosomal protein L7/L12 (P1/P2)
DSM21625_CDS0643	DSM2542_CDS0541	DSM2543_CDS2065	DSM6285_CDS0332	J	PRK00099	rplJ	6.57697e-75	221.167	LSU ribosomal protein L10p (P0)
DSM21625_CDS0644	DSM2542_CDS0542	DSM2543_CDS2066	DSM6285_CDS0333	J	PRK05424	rplA	5.87317e-144	401.048	LSU ribosomal protein L1p (L10Ae)
DSM21625_CDS0645	DSM2542_CDS0543	DSM2543_CDS2067	DSM6285_CDS0335	J	PRK00140	rplK	2.21001e-97	275.863	LSU ribosomal protein L11p (L12e)
DSM21625_CDS0646	DSM2542_CDS0544	DSM2543_CDS2068	DSM6285_CDS0336	K	PRK05609	nusG	6.49929e-100	285.545	Transcription antitermination protein NusG
DSM21625_CDS0647	DSM2542_CDS0545	DSM2543_CDS2069	DSM6285_CDS0337	U	PRK07597	secE	3.133e-16	64.5553	Preprotein translocase subunit SecE (TC 3.A.5.1.1)
DSM21625_CDS0648	DSM2542_CDS0546	DSM2543_CDS2070	DSM6285_CDS0338	J	PRK00504	rpmG	1.45629e-16	64.5525	LSU ribosomal protein L33p @ LSU ribosomal protein L33p, zinc-dependent
DSM21625_CDS0649	DSM2542_CDS0547	DSM2543_CDS2071	DSM6285_CDS0339	K	PRK08295	PRK08295	4.0981e-135	376.941	RNA polymerase sporulation specific sigma factor SigH
DSM21625_CDS0650	DSM2542_CDS0548	DSM2543_CDS2072	DSM6285_CDS0340	J	pfam05991	NYN_YacP	1.23558e-80	235.914	Hypothetical protein DUF901, similar to C-terminal domain of ribosome protection-type Tc-resistance proteins
DSM21625_CDS0651	DSM2542_CDS0549	DSM2543_CDS2073	DSM6285_CDS0342	J	TIGR00186	rRNA_methyl_3	1.83931e-104	301.955	23S rRNA (guanosine-2'-O-) -methyltransferase rlmB (EC 2.1.1.-)
DSM21625_CDS0652	DSM2542_CDS0550	DSM2543_CDS2074	DSM6285_CDS0343	S	COG1939	MrnC	7.76072e-61	183.285	COG1939: Ribonuclease III family protein
DSM21625_CDS0653	DSM2542_CDS0551	DSM2543_CDS2075	DSM6285_CDS0344	J	PRK00260	cysS	0	845.929	Cysteinyl-tRNA synthetase (EC 6.1.1.16)
DSM21625_CDS0654	DSM2542_CDS0552	DSM2543_CDS2076	DSM6285_CDS0345	E	COG1045	CysE	1.3889e-107	307.317	Serine acetyltransferase (EC 2.3.1.30)
DSM21625_CDS0655	DSM2542_CDS0553	DSM2543_CDS2077	DSM6285_CDS0346	J	PRK01406	gltX	0	825.113	Glutamyl-tRNA synthetase (EC 6.1.1.17) @ Glutamyl-tRNA(Gln) synthetase (EC 6.1.1.24)
DSM21625_CDS0656	DSM2542_CDS0554	DSM2543_CDS2078	DSM6285_CDS0347	I	pfam02542	YgbB	3.17689e-111	311.953	2-C-methyl-D-erythritol 2,4-cyclodiphosphate synthase (EC 4.6.1.12)
DSM21625_CDS0657	DSM2542_CDS0555	DSM2543_CDS2079	DSM6285_CDS0348	I	PRK00155	ispD	3.57774e-117	332.868	2-C-methyl-D-erythritol 4-phosphate cytidylyltransferase (EC 2.7.7.60)
DSM21625_CDS0658	DSM2542_CDS0556	DSM2543_CDS2080	DSM6285_CDS0349	S	COG4956	COG4956	0	516.125	Membrane-associated protein containing RNA-binding TRAM domain and ribonuclease PIN-domain, YacL B.subtilis ortholog
DSM21625_CDS0659	DSM2542_CDS0557	DSM2543_CDS2081	DSM6285_CDS0350	O	PRK11823	PRK11823	0	833.973	DNA repair protein RadA
DSM21625_CDS0661	DSM2542_CDS0559	DSM2543_CDS2083	DSM6285_CDS0352	E	PRK01059	PRK01059	0	611.058	Putative ATP:guanido phosphotransferase YacI (EC 2.7.3.-)
DSM21625_CDS0662	DSM2542_CDS0560	DSM2543_CDS2084	DSM6285_CDS0353	S	cl27457	McsA superfamily	7.42671e-65	196.547	Nucleotide excision repair protein, with UvrB/UvrC motif
DSM21625_CDS0663	DSM2542_CDS0561	DSM2543_CDS2085	DSM6285_CDS0354	K	pfam05848	CtsR	4.02949e-84	243.098	Transcriptional regulator CtsR
DSM21625_CDS0664	DSM2542_CDS0562	DSM2543_CDS2086	DSM6285_CDS0355	J	PRK00484	lysS	0	992.286	Lysyl-tRNA synthetase (class II) (EC 6.1.1.6)
DSM21625_CDS0665	DSM2542_CDS0563	DSM2543_CDS2087	DSM6285_CDS0356	J	TIGR00737	nifR3_yhdG	1.03167e-171	479.168	tRNA dihydrouridine synthase B (EC 1.-.-.-)
DSM21625_CDS0666	DSM2542_CDS0564	DSM2543_CDS2088	DSM6285_CDS0357	K	cd00093	HTH_XRE	5.90573e-14	59.1038	HigA protein (antitoxin to HigB)
DSM21625_CDS0667	DSM2542_CDS0565	DSM2543_CDS2089	DSM6285_CDS0358	H	pfam01288	HPPK	6.11356e-74	217.632	2-amino-4-hydroxy-6-hydroxymethyldihydropteridine pyrophosphokinase (EC 2.7.6.3)
DSM21625_CDS0668	DSM2542_CDS0566	DSM2543_CDS2090	DSM6285_CDS0359	H	pfam02152	FolB	1.86318e-50	155.692	Dihydroneopterin aldolase (EC 4.1.2.25)
DSM21625_CDS0669	DSM2542_CDS0567	DSM2543_CDS2091	DSM6285_CDS0360	H	cd00739	DHPS	1.36658e-134	380.799	Dihydropteroate synthase (EC 2.5.1.15)
DSM21625_CDS0670	DSM2542_CDS0568	DSM2543_CDS2092	DSM6285_CDS0361	E	PRK07650	PRK07650	0	520.68	Aminodeoxychorismate lyase (EC 4.1.3.38)
DSM21625_CDS0671	DSM2542_CDS0569	DSM2543_CDS2093	DSM6285_CDS0362	E	cl00020	GAT_1 superfamily	7.89278e-139	384.926	Para-aminobenzoate synthase, amidotransferase component (EC 2.6.1.85) @ Anthranilate synthase, amidotransferase component (EC 4.1.3.27)
DSM21625_CDS0672	DSM2542_CDS0570	DSM2543_CDS2094	DSM6285_CDS0363	E	COG0147	TrpE	0	549.635	Para-aminobenzoate synthase, aminase component (EC 2.6.1.85)
DSM21625_CDS0674	DSM2542_CDS0572	DSM2543_CDS2096	DSM6285_CDS0366	O	PRK00114	hslO	9.73076e-167	463.865	Chaperonin (heat shock protein 33)
DSM21625_CDS0675	DSM2542_CDS0573	DSM2543_CDS2097	DSM6285_CDS0367	K	PRK13318	PRK13318	4.36542e-159	441.504	Pantothenate kinase type III, CoaX-like (EC 2.7.1.33)
DSM21625_CDS0676	DSM2542_CDS0574	DSM2543_CDS2098	DSM6285_CDS0368	O	TIGR01241	FtsH_fam	0	895.49	Cell division protein FtsH (EC 3.4.24.-)
DSM21625_CDS0677	DSM2542_CDS0575	DSM2543_CDS2099	DSM6285_CDS0369	F	COG0634	HptA	4.54618e-88	255.525	Hypoxanthine-guanine phosphoribosyltransferase (EC 2.4.2.8)
DSM21625_CDS0678	DSM2542_CDS0576	DSM2543_CDS2100	DSM6285_CDS0370	D	TIGR02432	lysidine_TilS_N	5.11937e-82	251.012	tRNA(Ile)-lysidine synthetase (EC 6.3.4.19)
DSM21625_CDS0679	DSM2542_CDS0577	DSM2543_CDS2101	DSM6285_CDS0371	T	cl21453	PKc_like superfamily	4.65e-18	81.8639	Probable serine/threonine-protein kinase yabT (EC 2.7.11.1)
DSM21625_CDS0680	DSM2542_CDS0578	DSM2543_CDS2102	DSM6285_CDS0372	S	COG2304	YfbK	5.28313e-15	73.0621	FIG124152: hypothetical protein
DSM21625_CDS0681	DSM2542_CDS0579	DSM2543_CDS2103	DSM6285_CDS0374	T	cl26706	RsbU superfamily	0	765.391	Stage II sporulation serine phosphatase for sigma-F activation (SpoIIE)
DSM21625_CDS0683	DSM2542_CDS0581	DSM2543_CDS2105	DSM6285_CDS0375	J	PRK08582	PRK08582	5.66931e-70	206.037	RNA binding protein, contains ribosomal protein S1 domain
DSM21625_CDS0684	DSM2542_CDS0582	DSM2543_CDS2106	DSM6285_CDS0376	D	pfam04977	DivIC	9.51147e-16	66.8466	Cell division protein DivIC (FtsB), stabilizes FtsL against RasP cleavage
DSM21625_CDS0685	DSM2542_CDS0583	DSM2543_CDS2107	DSM6285_CDS0378	S	TIGR02893	spore_yabQ	6.48488e-35	119.691	Spore cortex biosynthesis protein
DSM21625_CDS0686	DSM2542_CDS0584	DSM2543_CDS2108	DSM6285_CDS0379	S	TIGR02892	spore_yabP	1.99686e-35	115.494	FIG007421: forespore shell protein
DSM21625_CDS0687	DSM2542_CDS0585	DSM2543_CDS2109	DSM6285_CDS0380	J	COG1188	HslR	1.49312e-31	105.845	S4-domain-containing heat shock protein
DSM21625_CDS0688	DSM2542_CDS0586	DSM2543_CDS2110	DSM6285_CDS0381	S	COG3956	YabN	0	668.091	possible tetrapyrrole methyltransferase domain / Nucleoside triphosphate pyrophosphohydrolase MazG (EC 3.6.1.8)
DSM21625_CDS0689	DSM2542_CDS0587	DSM2543_CDS2111	DSM6285_CDS0382	M	cd13124	MATE_SpoVB_like	3.33938e-122	365.252	Stage V sporulation protein B
DSM21625_CDS0690	DSM2542_CDS0588	DSM2543_CDS2112	DSM6285_CDS0384	K	cl28669	spore_V_T superfamily	2.30558e-98	281.656	Stage V sporulation protein T, AbrB family transcriptional regulator (SpoVT)
DSM21625_CDS0691	DSM2542_CDS0589	DSM2543_CDS2113	DSM6285_CDS0385	L	COG1197	Mfd	0	1501	Transcription-repair coupling factor
DSM21625_CDS0692	DSM2542_CDS0590	DSM2543_CDS2114	DSM6285_CDS0386	S	pfam10955	DUF2757	2.23293e-41	129.302	Hypothetical protein, FIG12300 and FIG043029 fams
DSM21625_CDS0693	DSM2542_CDS0591	DSM2543_CDS2115	DSM6285_CDS0387	J	PRK05426	PRK05426	5.86632e-108	306.255	Peptidyl-tRNA hydrolase (EC 3.1.1.29)
DSM21625_CDS0694	DSM2542_CDS0592	DSM2543_CDS2116	DSM6285_CDS0388	J	PRK05618	PRK05618	9.55469e-70	210.83	LSU ribosomal protein L25p
DSM21625_CDS0695	DSM2542_CDS0593	DSM2543_CDS2117	DSM6285_CDS0389	F	PRK01259	PRK01259	0	591.707	Ribose-phosphate pyrophosphokinase (EC 2.7.6.1)
DSM21625_CDS0696	DSM2542_CDS0594	DSM2543_CDS2118	DSM6285_CDS0390	M	PRK14354	glmU	0	881.861	N-acetylglucosamine-1-phosphate uridyltransferase (EC 2.7.7.23) / Glucosamine-1-phosphate N-acetyltransferase (EC 2.3.1.157)
DSM21625_CDS0697	DSM2542_CDS0595	DSM2543_CDS2119	DSM6285_CDS0391	M	PRK13259	PRK13259	5.13382e-61	180.181	Protein of unknown function identified by role in sporulation (SpoVG)
DSM21625_CDS0698	DSM2542_CDS0596	DSM2543_CDS2120	DSM6285_CDS0392	J	TIGR00004	TIGR00004	1.90293e-72	211.385	Bona fide RidA/YjgF/TdcF/RutC subgroup
DSM21625_CDS0699	DSM2542_CDS0597	DSM2543_CDS2121	DSM6285_CDS0393	K	PRK09213	PRK09213	0	511.642	PurR: transcription regulator associated with purine metabolism
DSM21625_CDS0700	DSM2542_CDS0598	DSM2543_CDS2122	DSM6285_CDS0394	I	PRK00128	ipk	0	577.885	4-diphosphocytidyl-2-C-methyl-D-erythritol kinase (EC 2.7.1.148)
DSM21625_CDS0701	DSM2542_CDS0599	DSM2543_CDS2123	DSM6285_CDS0395	S					Hypothetical protein
DSM21625_CDS0702	DSM2542_CDS0600	DSM2543_CDS2124	DSM6285_CDS0396	S	cl02831	SASP superfamily	6.00224e-05	35.5026	Small, acid-soluble spore protein
DSM21625_CDS0703	DSM2542_CDS0601	DSM2543_CDS2125	DSM6285_CDS0398	S	COG4466	COG4466	2.30824e-35	114.812	Veg protein
DSM21625_CDS0704	DSM2542_CDS0602	DSM2543_CDS2126	DSM6285_CDS0399	S	TIGR02855	spore_yabG	0	546.174	Sporulation-specific protease YabG
DSM21625_CDS0705	DSM2542_CDS0603	DSM2543_CDS2127	DSM6285_CDS0400	J	PRK00274	ksgA	1.08649e-148	417.209	SSU rRNA (adenine(1518)-N(6)/adenine(1519)-N(6))-dimethyltransferase (EC 2.1.1.182)
DSM21625_CDS0706	DSM2542_CDS0604	DSM2543_CDS2128	DSM6285_CDS0401	L	TIGR00334	5S_RNA_mat_M5	1.66481e-65	198.51	Ribonuclease M5 (EC 3.1.26.8)
DSM21625_CDS0707	DSM2542_CDS0606	DSM2543_CDS2130	DSM6285_CDS0402	M	cl26611	G5 superfamily	1.18661e-85	262.815	Cell wall-binding protein
DSM21625_CDS0709	DSM2542_CDS0607	DSM2543_CDS2131	DSM6285_CDS0404	L	cd01310	TatD_DNAse	3.9543e-133	375.373	Putative deoxyribonuclease YcfH
DSM21625_CDS0710	DSM2542_CDS0608	DSM2543_CDS2132	DSM6285_CDS0406	J	PRK12267	PRK12267	0	1322.11	Methionyl-tRNA synthetase (EC 6.1.1.10)
DSM21625_CDS0711	DSM2542_CDS0609	DSM2543_CDS2133	DSM6285_CDS0407	K	COG2002	AbrB	9.46546e-19	73.5691	Transition state regulatory protein AbrB
DSM21625_CDS0712	DSM2542_CDS0610	DSM2543_CDS2134	DSM6285_CDS0408	G	cd11648	RsmI	1.12711e-140	395.594	rRNA small subunit methyltransferase I
DSM21625_CDS0713	DSM2542_CDS0611	DSM2543_CDS2135	DSM6285_CDS0410	L	COG4123	TrmN6	6.65569e-108	311.102	tRNA (adenine37-N(6))-methyltransferase TrmN6 (EC 2.1.1.223)
DSM21625_CDS0714	DSM2542_CDS0612	DSM2543_CDS2136	DSM6285_CDS0411	L	PRK13169	PRK13169	3.92132e-47	146.927	DNA replication intiation control protein YabA
DSM21625_CDS0715	DSM2542_CDS0613	DSM2543_CDS2137	DSM6285_CDS0412	S	COG1774	YaaT	2.97897e-118	339.377	Signal peptidase-like protein / Stage 0 sporulation protein YaaT
DSM21625_CDS0716	DSM2542_CDS0614	DSM2543_CDS2138	DSM6285_CDS0413	L	PRK08058	PRK08058	0	549.143	DNA polymerase III delta prime subunit (EC 2.7.7.7)
DSM21625_CDS0717	DSM2542_CDS0615	DSM2543_CDS2139	DSM6285_CDS0414	F	PRK00698	tmk	9.09509e-105	299.792	Thymidylate kinase (EC 2.7.4.9)
DSM21625_CDS0718	DSM2542_CDS0616	DSM2543_CDS2140	DSM6285_CDS0415	E	cl27246	OKR_DC_1_C superfamily	1.68599e-133	396.708	Arginine decarboxylase (EC 4.1.1.19) / Lysine decarboxylase (EC 4.1.1.18)
DSM21625_CDS0719	DSM2542_CDS0617	DSM2543_CDS2141	DSM6285_CDS0416	S	pfam10764	Gin	7.6299e-16	63.7386	CsfB
DSM21625_CDS0720	DSM2542_CDS0618	DSM2543_CDS2142	DSM6285_CDS0417	S					Hypothetical protein
DSM21625_CDS0724	DSM2542_CDS0622	DSM2543_CDS2146	DSM6285_CDS0418	S	PRK00153	PRK00153	2.37685e-35	116.436	FIG000557: hypothetical protein co-occurring with RecR
DSM21625_CDS0725	DSM2542_CDS0623	DSM2543_CDS2147	DSM6285_CDS0421	L	PRK05563	PRK05563	0	922.346	DNA polymerase III subunits gamma and tau (EC 2.7.7.7)
DSM21625_CDS0726	DSM2542_CDS0624	DSM2543_CDS2148	DSM6285_CDS0422	F, J	COG0590	TadA	2.69942e-74	218.721	tRNA-specific adenosine-34 deaminase (EC 3.5.4.-)
DSM21625_CDS0727	DSM2542_CDS0625	DSM2543_CDS2149	DSM6285_CDS0423	G	COG3858	YaaH	2.93617e-173	491.179	Spore cortex-lytic enzyme, N-acetylglucosaminidase SleL (EC 3.2.1.-)
DSM21625_CDS0728	DSM2542_CDS0626	DSM2543_CDS2150	DSM6285_CDS0424	F	cd01673	dNK	4.13284e-59	183.968	Deoxyadenosine kinase (EC 2.7.1.76) / Deoxyguanosine kinase (EC 2.7.1.113)
DSM21625_CDS0729	DSM2542_CDS0627	DSM2543_CDS2151	DSM6285_CDS0425	F	COG1428	Dck	1.84335e-85	252.229	Deoxyadenosine kinase (EC 2.7.1.76) / Deoxyguanosine kinase (EC 2.7.1.113)
DSM21625_CDS0730	DSM2542_CDS0628	DSM2543_CDS2152	DSM6285_CDS0426	J	PRK05431	PRK05431	0	844.348	Seryl-tRNA synthetase (EC 6.1.1.11)
DSM21625_CDS0731	DSM2542_CDS0629	DSM2543_CDS2153	DSM6285_CDS0427	H	PRK13525	PRK13525	2.42072e-130	363.324	Pyridoxine biosynthesis glutamine amidotransferase, glutaminase subunit (EC 2.4.2.-)
DSM21625_CDS0732	DSM2542_CDS0630	DSM2543_CDS2154	DSM6285_CDS0428	H	PRK04180	PRK04180	0	600.589	Pyridoxine biosynthesis glutamine amidotransferase, synthase subunit (EC 2.4.2.-)
DSM21625_CDS0733	DSM2542_CDS0631	DSM2543_CDS2155	DSM6285_CDS0429	M	COG1686	DacC	8.37838e-122	359.763	D-alanyl-D-alanine carboxypeptidase (EC 3.4.16.4)
DSM21625_CDS0734	DSM2542_CDS0632	DSM2543_CDS2156	DSM6285_CDS0431	F	PRK05567	PRK05567	0	956.181	Inosine-5'-monophosphate dehydrogenase (EC 1.1.1.205)
DSM21625_CDS0735	DSM2542_CDS0633	DSM2543_CDS2157	DSM6285_CDS0432	S	pfam14175	YaaC	2.06653e-133	381.691	FIG01227654: hypothetical protein
DSM21625_CDS0736	DSM2542_CDS0634	DSM2543_CDS2159	DSM6285_CDS0434	T	COG2206	HDGYP	7.2672e-72	227.372	FIG01228392: hypothetical protein
DSM21625_CDS0737	DSM2542_CDS0635	DSM2543_CDS2160	DSM6285_CDS0435	L	PRK05560	PRK05560	0	1640.13	DNA gyrase subunit A (EC 5.99.1.3)
DSM21625_CDS0739	DSM2542_CDS0637	DSM2543_CDS2162	DSM6285_CDS0437	L	PRK00064	recF	1.6417e-172	484.662	DNA recombination and repair protein RecF
DSM21625_CDS0740	DSM2542_CDS0638	DSM2543_CDS2163	DSM6285_CDS0438	S	TIGR02988	YaaA_near_RecF	2.47221e-25	87.9894	FIG002958: hypothetical protein
DSM21625_CDS0741	DSM2542_CDS0639	DSM2543_CDS2164	DSM6285_CDS0439	L	PRK05643	PRK05643	6.96511e-163	460.366	DNA polymerase III beta subunit (EC 2.7.7.7)
DSM21625_CDS0742	DSM2542_CDS0640	DSM2543_CDS2165	DSM6285_CDS0440	L	TIGR00362	DnaA	0	734.721	Chromosomal replication initiator protein DnaA
DSM21625_CDS0743	DSM2542_CDS0642	DSM2543_CDS2166	DSM6285_CDS0441	J	PRK00399	rpmH	1.04786e-12	54.4007	LSU ribosomal protein L34p
DSM21625_CDS0744	DSM2542_CDS0643	DSM2543_CDS2167	DSM6285_CDS0442	J	PRK00499	rnpA	8.40261e-57	171.12	Ribonuclease P protein component (EC 3.1.26.5)
DSM21625_CDS0746	DSM2542_CDS0645	DSM2543_CDS2169	DSM6285_CDS0444	S	COG1847	Jag	7.41556e-72	216.772	RNA-binding protein Jag
DSM21625_CDS0747	DSM2542_CDS0646	DSM2543_CDS2170	DSM6285_CDS0445	S	PRK05291	trmE	0	686.844	GTPase and tRNA-U34 5-formylation enzyme TrmE
DSM21625_CDS0748	DSM2542_CDS0647	DSM2543_CDS2171	DSM6285_CDS0446	D	PRK05192	PRK05192	0	1212.96	tRNA uridine 5-carboxymethylaminomethyl modification enzyme GidA
DSM21625_CDS0749	DSM2542_CDS0648	DSM2543_CDS2172	DSM6285_CDS0447	M	PRK00107	gidB	1.33351e-95	277.398	rRNA small subunit 7-methylguanosine (m7G) methyltransferase GidB
DSM21625_CDS0750	DSM2542_CDS0649	DSM2543_CDS2173	DSM6285_CDS0451	K	TIGR04285	nucleoid_noc	3.48768e-149	417.299	Chromosome (plasmid) partitioning protein ParB
DSM21625_CDS0751	DSM2542_CDS0650	DSM2543_CDS2174	DSM6285_CDS0452	D	pfam13614	AAA_31	6.35798e-103	295.975	Chromosome (plasmid) partitioning protein ParA
DSM21625_CDS0752	DSM2542_CDS0651	DSM2543_CDS2175	DSM6285_CDS0453	K	cl26722	Spo0J superfamily	3.60711e-80	242.419	Chromosome (plasmid) partitioning protein ParB
DSM21625_CDS0753	DSM2542_CDS0652	DSM2543_CDS2176	DSM6285_CDS0454	S	pfam04474	DUF554	3.08051e-84	249.568	Membrane protein, putative
DSM21625_CDS0754	DSM2542_CDS0653	DSM2543_CDS2177	DSM6285_CDS0455	S	cl04057	DUF1256 superfamily	1.73948e-85	248.767	Spore protease GPR related protein
DSM21625_CDS0755	DSM2542_CDS0654	DSM2543_CDS2178	DSM6285_CDS0456	S					Hypothetical protein
DSM21625_CDS0756	DSM2542_CDS0655	DSM2543_CDS2179	DSM6285_CDS0457	M	pfam00924	MS_channel	1.29989e-52	170.853	Potassium efflux system KefA protein / Small-conductance mechanosensitive channel
DSM21625_CDS0757	DSM2542_CDS0656	DSM2543_CDS2180	DSM6285_CDS0458	S	COG4481	COG4481	8.00092e-30	99.1104	FIG001891: protein involved in chromosome partitioning
DSM21625_CDS0758	DSM2542_CDS0657	DSM2543_CDS2181	DSM6285_CDS0459	C	cd02766	MopB_3	0	671.652	Anaerobic dehydrogenases, typically selenocysteine-containing
DSM21625_CDS0759	DSM2542_CDS0658	DSM2543_CDS2182	DSM6285_CDS0461	J	PRK09601	PRK09601	0	727.245	GTP-binding and nucleic acid-binding protein YchF
DSM21625_CDS0760	DSM2542_CDS0659	DSM2543_CDS2183	DSM6285_CDS0462	J	PRK00453	rpsF	1.24746e-44	139.179	SSU ribosomal protein S6p
DSM21625_CDS0761	DSM2542_CDS0660	DSM2543_CDS2184	DSM6285_CDS0463	L	cl25375	Asp_Lys_Asn_RS_N superfamily	2.99226e-78	230.071	Single-stranded DNA-binding protein
DSM21625_CDS0762	DSM2542_CDS0661	DSM2543_CDS2185	DSM6285_CDS0464	J	PRK00391	rpsR	1.16646e-43	135.319	SSU ribosomal protein S18p @ SSU ribosomal protein S18p, zinc-independent
DSM21625_CDS0763	DSM2542_CDS0662	DSM2543_CDS2186	DSM6285_CDS0465	S	pfam09991	DUF2232	2.27219e-44	152.759	FIG003573: hypothetical protein
DSM21625_CDS0764	DSM2542_CDS0663	DSM2543_CDS2187	DSM6285_CDS0466	T	COG3887	GdpP	0	896.31	Phosphoesterase, DHH family protein
DSM21625_CDS0765	DSM2542_CDS0664	DSM2543_CDS2188	DSM6285_CDS0467	J	PRK00137	rplI	1.0858e-57	176.043	LSU ribosomal protein L9p
DSM21625_CDS0766	DSM2542_CDS0665	DSM2543_CDS2189	DSM6285_CDS0468	L	PRK05748	PRK05748	0	859.643	Replicative DNA helicase (EC 3.6.1.-) [SA14-24]
DSM21625_CDS0767	DSM2542_CDS0666	DSM2543_CDS2190	DSM6285_CDS0469	F	PRK01117	PRK01117	0	845.48	Adenylosuccinate synthetase (EC 6.3.4.4)
DSM21625_CDS0769	DSM2542_CDS0668	DSM2543_CDS2192	DSM6285_CDS0470	T	COG5002	VicK	0	693.789	Two-component sensor kinase SA14-24
DSM21625_CDS0770	DSM2542_CDS0669	DSM2543_CDS2193	DSM6285_CDS0471	S	cl26617	YycH superfamily	2.28864e-88	275.98	FIG011501: YycH protein
DSM21625_CDS0771	DSM2542_CDS0670	DSM2543_CDS2194	DSM6285_CDS0472	S	cl02015	YycI superfamily	1.13647e-65	205.072	Hypothetical protein SA_21
DSM21625_CDS0772	DSM2542_CDS0671	DSM2543_CDS2195	DSM6285_CDS0473	S	COG1235	PhnP	7.51613e-74	226.179	Zn-dependent hydrolase (beta-lactamase superfamily)
DSM21625_CDS0773	DSM2542_CDS0672	DSM2543_CDS2196	DSM6285_CDS0474	O	cl28339	DegQ superfamily	1.32039e-86	269.091	Serine protease, DegP/HtrA, do-like (EC 3.4.21.-)
DSM21625_CDS0774	DSM2542_CDS0673	DSM2543_CDS2197	DSM6285_CDS0475	S	pfam14116	YyzF	8.91218e-15	60.3489	FIG00673400: hypothetical protein
DSM21625_CDS0775	DSM2542_CDS0674	DSM2543_CDS2198	DSM6285_CDS0476	S	pfam02590	SPOUT_MTase	2.79657e-87	251.54	LSU m3Psi1915 methyltransferase RlmH
DSM21625_CDS0776	DSM2542_CDS0675	DSM2543_CDS2199	DSM6285_CDS0477	S					FIG00674014: hypothetical protein
DSM21625_CDS0777	DSM2542_CDS0676	DSM2543_CDS2158	DSM6285_CDS0433	S					Hypothetical protein
DSM21625_CDS0778	DSM2542_CDS0677	DSM2543_CDS2201	DSM6285_CDS0478	S					Hypothetical protein
DSM21625_CDS0779	DSM2542_CDS0678	DSM2543_CDS2202	DSM6285_CDS0479	E	COG3104	PTR2	6.1793e-166	478.317	Di-/tripeptide transporter
DSM21625_CDS0780	DSM2542_CDS0679	DSM2543_CDS2203	DSM6285_CDS0480	E, G	COG2610	GntT	5.64054e-51	177.815	D-glycerate transporter (predicted)
DSM21625_CDS0781	DSM2542_CDS0680	DSM2543_CDS2204	DSM6285_CDS0481	G	COG1929	GlxK	0	554.927	Glycerate kinase (EC 2.7.1.31)
DSM21625_CDS0782	DSM2542_CDS0681	DSM2543_CDS2205	DSM6285_CDS0482	G	COG1482	ManA	7.63634e-141	400.137	Mannose-6-phosphate isomerase (EC 5.3.1.8)
DSM21625_CDS0783	DSM2542_CDS0682	DSM2543_CDS2206	DSM6285_CDS0484	G	cd00211	PTS_IIA_fru	4.94877e-33	110.729	PTS system, mannose-specific IIB component (EC 2.7.1.69) / PTS system, mannose-specific IIC component / PTS system, mannose-specific IIA component
DSM21625_CDS0784	DSM2542_CDS0683	DSM2543_CDS2207	DSM6285_CDS0485	G	cl10014	PTS_IIB superfamily	1.15133e-36	119.323	PTS system, mannose-specific IIB component (EC 2.7.1.69) / PTS system, mannose-specific IIC component / PTS system, mannose-specific IIA component
DSM21625_CDS0785	DSM2542_CDS0684	DSM2543_CDS2208	DSM6285_CDS0486	C	cd03477	Rieske_YhfW_C	2.50924e-43	148.222	Probable oxidoreductase, with Rieske iron-sulfur protein 2Fe-2S subunit
DSM21625_CDS0786	DSM2542_CDS0685	DSM2543_CDS2209	DSM6285_CDS0487	T	COG2206	HDGYP	8.13752e-61	192.704	GAF domain/HD domain protein
DSM21625_CDS0787	DSM2542_CDS0687	DSM2543_CDS2211	DSM6285_CDS0488	K	cl26087	HATPase_c_4 superfamily	2.05303e-10	62.3558	FIG00673023: hypothetical protein
DSM21625_CDS0788	DSM2542_CDS0688	DSM2543_CDS2212	DSM6285_CDS0489	S					FIG01241711: hypothetical protein
DSM21625_CDS0789	DSM2542_CDS0689	DSM2543_CDS2213	DSM6285_CDS0490	K, T	COG1842	PspA	2.37622e-20	85.0617	PspA/IM30 family protein
DSM21625_CDS0790	DSM2542_CDS0690	DSM2543_CDS2214	DSM6285_CDS0491	S	pfam09922	DUF2154	1.56433e-49	158.444	Transporter associated with VraSR
DSM21625_CDS0791	DSM2542_CDS0691	DSM2543_CDS2215	DSM6285_CDS0492	T	COG4585	COG4585	7.30186e-62	201.561	Sensor histidine kinase VraS
DSM21625_CDS0792	DSM2542_CDS0692	DSM2543_CDS2216	DSM6285_CDS0493	T	COG2197	CitB	1.60709e-86	254.151	Two component transcriptional regulator VraR
DSM21625_CDS0793	DSM2542_CDS0693	DSM2543_CDS2217	DSM6285_CDS0494	C	PRK13805	PRK13805	0	1703.85	Alcohol dehydrogenase (EC 1.1.1.1); Acetaldehyde dehydrogenase (EC 1.2.1.10)
DSM21625_CDS0794	DSM2542_CDS0694	DSM2543_CDS2218	DSM6285_CDS0495	O	TIGR02493	PFLA	8.04246e-133	374.013	Pyruvate formate-lyase activating enzyme (EC 1.97.1.4)
DSM21625_CDS0795	DSM2542_CDS0695	DSM2543_CDS2219	DSM6285_CDS0496	C	cd01678	PFL1	0	1539.24	Pyruvate formate-lyase (EC 2.3.1.54)
DSM21625_CDS0797	DSM2542_CDS0696	DSM2543_CDS2220	DSM6285_CDS0497	E	COG1113	AnsP	0	576.498	Amino acid permease family protein
DSM21625_CDS0798	DSM2542_CDS0697	DSM2543_CDS2221	DSM6285_CDS0498	J	pfam00588	SpoU_methylase	8.04622e-40	133.806	tRNA (guanosine(18)-2'-O)-methyltransferase (EC 2.1.1.34)
DSM21625_CDS0799	DSM2542_CDS0698	DSM2543_CDS2222	DSM6285_CDS0499	S					Hypothetical protein
DSM21625_CDS0800	DSM2542_CDS0699	DSM2543_CDS2223	DSM6285_CDS0500	C	cl28077	PRK10525 superfamily	5.14144e-102	296.439	AA3-600 quinol oxidase subunit II
DSM21625_CDS0802	DSM2542_CDS0701	DSM2543_CDS2225	DSM6285_CDS0502	C	cd02863	Ubiquinol_oxidase_III	1.46446e-74	222.501	AA3-600 quinol oxidase subunit IIII
DSM21625_CDS0803	DSM2542_CDS0702	DSM2543_CDS2226	DSM6285_CDS0503	C	TIGR02901	QoxD	2.17862e-29	100.585	AA3-600 quinol oxidase subunit IV
DSM21625_CDS0805	DSM2542_CDS0703	DSM2543_CDS2228	DSM6285_CDS0504	E	cl00456	SLC5-6-like_sbd superfamily	0	662.912	Unchracterized transporter YcgO
DSM21625_CDS0806	DSM2542_CDS0704	DSM2543_CDS2229	DSM6285_CDS0505	P	COG0475	KefB	1.0348e-48	169.728	Na+/H+ antiporter
DSM21625_CDS0807	DSM2542_CDS0705	DSM2543_CDS2230	DSM6285_CDS0507	P	COG0490	KhtT	1.32235e-59	182.187	TrkA domain protein
DSM21625_CDS0809	DSM2542_CDS0707	DSM2543_CDS2232	DSM6285_CDS0512	H	PRK12412	PRK12412	0	516.445	Hydroxymethylpyrimidine phosphate kinase ThiD (EC 2.7.4.7)
DSM21625_CDS0811	DSM2542_CDS0709	DSM2543_CDS2234	DSM6285_CDS0513	K	COG2508	PucR	1.25975e-42	154.537	Regulator of polyketide synthase expression
DSM21625_CDS0812	DSM2542_CDS0710	DSM2543_CDS2235	DSM6285_CDS0514	S					Hypothetical protein
DSM21625_CDS0813	DSM2542_CDS0711	DSM2543_CDS2236	DSM6285_CDS0515	C	PRK08194	PRK08194	0	735.76	Tartrate dehydrogenase (EC 1.1.1.93) @ Tartrate decarboxylase (EC 4.1.1.73) @ D-malic enzyme (EC 1.1.1.83)
DSM21625_CDS0815	DSM2542_CDS0713	DSM2543_CDS2238	DSM6285_CDS0518	K	cl03904	CAT_RBD superfamily	9.85832e-54	175.665	SacPA operon antiterminator
DSM21625_CDS0816	DSM2542_CDS0714	DSM2543_CDS2239	DSM6285_CDS0519	G	TIGR01996	PTS-II-BC-sucr	0	587.729	PTS system, sucrose-specific IIB component (EC 2.7.1.69) / PTS system, sucrose-specific IIC component (EC 2.7.1.69)
DSM21625_CDS0817	DSM2542_CDS0715	DSM2543_CDS2240	DSM6285_CDS0520	G	cl25668	Glyco_hydro_32C superfamily	0	598.601	Sucrose-6-phosphate hydrolase (EC 3.2.1.B3)
DSM21625_CDS0818	DSM2542_CDS0716	DSM2543_CDS2241	DSM6285_CDS0521	E	cd05654	M20_ArgE_RocB	0	705.497	Arginine utilization protein RocB
DSM21625_CDS0819	DSM2542_CDS0717	DSM2543_CDS2242	DSM6285_CDS0522	K	cl28354	HTH_MARR superfamily	1.6627e-15	66.8487	Transcriptional regulator, MarR family
DSM21625_CDS0820	DSM2542_CDS0718	DSM2543_CDS2243	DSM6285_CDS0523	S	PRK09272	PRK09272	3.85122e-32	108.416	FIG00674849: hypothetical protein
DSM21625_CDS0821	DSM2542_CDS0719	DSM2543_CDS2244	DSM6285_CDS0524	G	cl26865	MFS_1 superfamily	8.34747e-67	217.224	Niacin transporter NiaP
DSM21625_CDS0822	DSM2542_CDS0720	DSM2543_CDS2245	DSM6285_CDS0525	M	pfam00535	Glycos_transf_2	1.04283e-19	83.2069	Glycosyl transferase, family 2
DSM21625_CDS0823	DSM2542_CDS0721	DSM2543_CDS2246	DSM6285_CDS0527	J	PRK04173	PRK04173	0	926.842	Glycyl-tRNA synthetase (EC 6.1.1.14)
DSM21625_CDS0826	DSM2542_CDS0723	DSM2543_CDS2248	DSM6285_CDS0540	S	cl01318	DUF1232 superfamily	4.19922e-12	57.7651	FIG00674296: hypothetical protein
DSM21625_CDS0827	DSM2542_CDS0724	DSM2543_CDS2249	DSM6285_CDS0541	L	PRK05254	PRK05254	4.50636e-159	438.432	Uracil-DNA glycosylase, family 1
DSM21625_CDS0828	DSM2542_CDS0725	DSM2543_CDS2250	DSM6285_CDS0543	S					FIG00673044: hypothetical protein
DSM21625_CDS0829	DSM2542_CDS0726	DSM2543_CDS2251	DSM6285_CDS0546	S	COG2363	YgdD	4.47887e-40	131.647	COG2363
DSM21625_CDS0830	DSM2542_CDS0727	DSM2543_CDS2252	DSM6285_CDS0547	S	pfam09671	Spore_GerQ	3.37187e-51	158.151	Ipa-62r
DSM21625_CDS0831	DSM2542_CDS0728	DSM2543_CDS2253	DSM6285_CDS0549	M	cl26889	Hydrolase_2 superfamily	2.79405e-38	129.48	Spore cortex-lytic enzyme CwlJ
DSM21625_CDS0832	DSM2542_CDS0729	DSM2543_CDS2254	DSM6285_CDS0550	S	PRK12276	PRK12276	0	506.028	Hemoprotein HemQ, essential component of heme biosynthetic pathway in Gram-positive bacteria
DSM21625_CDS0833	DSM2542_CDS0730	DSM2543_CDS2255	DSM6285_CDS0551	C	PRK09653	eutD	0	602.22	Phosphate acetyltransferase (EC 2.3.1.8)
DSM21625_CDS0834	DSM2542_CDS0731	DSM2543_CDS2256	DSM6285_CDS0552	H	cd16443	LplA	2.33053e-52	169.743	Lipoate-protein ligase A
DSM21625_CDS0837	DSM2542_CDS0733	DSM2543_CDS2258	DSM6285_CDS0554	S					Hypothetical protein
DSM21625_CDS0838	DSM2542_CDS0734	DSM2543_CDS2259	DSM6285_CDS0556	S	cl11488	DUF1450 superfamily	5.84966e-08	44.518	FIG01308914: hypothetical protein YwzC
DSM21625_CDS0839	DSM2542_CDS0735	DSM2543_CDS2260	DSM6285_CDS0559	S	COG1078	YdhJ	1.02513e-152	439.129	Deoxyguanosinetriphosphate triphosphohydrolase (EC 3.1.5.1)
DSM21625_CDS0840	DSM2542_CDS0736	DSM2543_CDS2261	DSM6285_CDS0560	S	COG3465	YwgA	6.15512e-46	148.144	Protein of unknown function
DSM21625_CDS0841	DSM2542_CDS0737	DSM2543_CDS2262	DSM6285_CDS0561	S	COG2252	AzgA	3.88847e-147	425.49	Xanthine/uracil/thiamine/ascorbate permease family protein
DSM21625_CDS0842	DSM2542_CDS0738	DSM2543_CDS2263	DSM6285_CDS0563	S	cl00235	4Oxalocrotonate_Tautomerase superfamily	2.07933e-28	95.6	4-oxalocrotonate tautomerase (EC 5.3.2.-)
DSM21625_CDS0843	DSM2542_CDS0739	DSM2543_CDS2264	DSM6285_CDS0564	S	cd06158	S2P-M50_like_1	1.13109e-56	177.739	FIG004556: membrane metalloprotease
DSM21625_CDS0844	DSM2542_CDS0740	DSM2543_CDS2265	DSM6285_CDS0565	S	pfam08741	YwhD	4.13516e-120	335.417	Hypothetical protein
DSM21625_CDS0845	DSM2542_CDS0741	DSM2543_CDS2266	DSM6285_CDS0566	M	COG0744	MrcB	0	660.975	Multimodular transpeptidase-transglycosylase (EC 2.4.1.129) (EC 3.4.-.-)
DSM21625_CDS0846	DSM2542_CDS0743	DSM2543_CDS2268	DSM6285_CDS0567	E	PRK00811	PRK00811	2.34659e-156	436.51	Spermidine synthase (EC 2.5.1.16)
DSM21625_CDS0847	DSM2542_CDS0744	DSM2543_CDS2269	DSM6285_CDS0568	E	TIGR01230	agmatinase	8.58471e-143	402.599	Agmatinase (EC 3.5.3.11)
DSM21625_CDS0848	DSM2542_CDS0746	DSM2543_CDS2271	DSM6285_CDS0577	S	pfam09148	DUF1934	5.16671e-31	107.262	FIG00672767: hypothetical protein
DSM21625_CDS0849	DSM2542_CDS0747	DSM2543_CDS2272	DSM6285_CDS0578	J	PRK01611	argS	0	683.807	Arginyl-tRNA synthetase (EC 6.1.1.19)
DSM21625_CDS0851	DSM2542_CDS0749	DSM2543_CDS2274	DSM6285_CDS0579	S	cl01771	DUF1427 superfamily	4.24538e-12	54.8133	FIG00673009: hypothetical protein
DSM21625_CDS0852	DSM2542_CDS0750	DSM2543_CDS2275	DSM6285_CDS0580	I	cl26258	PLDc_2 superfamily	1.24397e-119	355.628	Cardiolipin synthetase (EC 2.7.8.-)
DSM21625_CDS0853	DSM2542_CDS0751	DSM2543_CDS2276	DSM6285_CDS0581	C	COG0247	GlpC	2.92999e-98	307.641	Fe-S oxidoreductase
DSM21625_CDS0854	DSM2542_CDS0752	DSM2543_CDS2277	DSM6285_CDS0582	I	PRK08235	PRK08235	0	792.761	3-ketoacyl-CoA thiolase [isoleucine degradation] (EC 2.3.1.16)
DSM21625_CDS0858	DSM2542_CDS0756	DSM2543_CDS2281	DSM6285_CDS1483	K	COG1309	AcrR	5.29721e-15	70.3525	Transcriptional regulator, TetR family
DSM21625_CDS0859	DSM2542_CDS0757	DSM2543_CDS2282	DSM6285_CDS0587	E	cl00817	MM_CoA_mutase superfamily	0	1012.83	B12 binding domain / kinase domain / Methylmalonyl-CoA mutase (EC 5.4.99.2)
DSM21625_CDS0860	DSM2542_CDS0758	DSM2543_CDS2283	DSM6285_CDS0588	S					Hypothetical protein
DSM21625_CDS0861	DSM2542_CDS0759	DSM2543_CDS2284	DSM6285_CDS0590	K	TIGR04567	RNAP_delt_lowGC	1.64929e-36	121.525	DNA-directed RNA polymerase delta subunit (EC 2.7.7.6)
DSM21625_CDS0862	DSM2542_CDS0760	DSM2543_CDS2285	DSM6285_CDS0592	F	PRK05380	pyrG	0	1202.92	CTP synthase (EC 6.3.4.2)
DSM21625_CDS0863	DSM2542_CDS0761	DSM2543_CDS2286	DSM6285_CDS0593	S	pfam10740	DUF2529	1.26439e-77	228.662	Hypothetical protein
DSM21625_CDS0864	DSM2542_CDS0762	DSM2543_CDS2287	DSM6285_CDS0594	T	pfam00072	Response_reg	2.13926e-36	119.564	Sporulation initiation phosphotransferase (Spo0F)
DSM21625_CDS0866	DSM2542_CDS0764	DSM2543_CDS2289	DSM6285_CDS0596	G	PRK01362	PRK01362	3.43483e-155	428.04	Transaldolase (EC 2.2.1.2)
DSM21625_CDS0867	DSM2542_CDS0765	DSM2543_CDS2290	DSM6285_CDS0597	M	PRK12830	PRK12830	0	802.919	UDP-N-acetylglucosamine 1-carboxyvinyltransferase (EC 2.5.1.7)
DSM21625_CDS0868	DSM2542_CDS0766	DSM2543_CDS2291	DSM6285_CDS0598	G	PRK09479	glpX	0	568.561	Fructose-1,6-bisphosphatase, GlpX type (EC 3.1.3.11)
DSM21625_CDS0869	DSM2542_CDS0767	DSM2543_CDS2292	DSM6285_CDS0599	K	PRK09376	rho	0	793.189	Transcription termination factor Rho
DSM21625_CDS0870	DSM2542_CDS0768	DSM2543_CDS2293	DSM6285_CDS0600	J	pfam01197	Ribosomal_L31	9.8187e-40	124.433	LSU ribosomal protein L31p @ LSU ribosomal protein L31p, zinc-dependent
DSM21625_CDS0872	DSM2542_CDS0770	DSM2543_CDS2295	DSM6285_CDS0601	F	PRK04296	PRK04296	3.64552e-111	315.517	Thymidine kinase (EC 2.7.1.21)
DSM21625_CDS0873	DSM2542_CDS0771	DSM2543_CDS2296	DSM6285_CDS0602	S					FIG00674245: hypothetical protein
DSM21625_CDS0874	DSM2542_CDS0772	DSM2543_CDS2297	DSM6285_CDS0603	S					Hypothetical protein
DSM21625_CDS0875	DSM2542_CDS0773	DSM2543_CDS2298	DSM6285_CDS0604	E	cd08233	butanediol_DH_like	0	507.078	2,3-butanediol dehydrogenase, R-alcohol forming, (R)- and (S)-acetoin-specific (EC 1.1.1.4)
DSM21625_CDS0876	DSM2542_CDS0774	DSM2543_CDS2299	DSM6285_CDS0614	C	cd08188	Fe-ADH4	0	622.295	Alcohol dehydrogenase (EC 1.1.1.1)
DSM21625_CDS0877	DSM2542_CDS0775	DSM2543_CDS2300	DSM6285_CDS0617	T	cl27674	BaeS superfamily	1.02676e-66	226.773	Two-component sensor histidine kinase
DSM21625_CDS0878	DSM2542_CDS0776	DSM2543_CDS2301	DSM6285_CDS0618	T	COG2204	AtoC	2.71795e-168	482.197	Response regulator
DSM21625_CDS0880	DSM2542_CDS0778	DSM2543_CDS2303	DSM6285_CDS0621	J	PRK00591	prfA	0	647.521	Peptide chain release factor 1
DSM21625_CDS0881	DSM2542_CDS0779	DSM2543_CDS2304	DSM6285_CDS0622	J	TIGR03534	RF_mod_PrmC	7.06391e-110	317.874	Protein-N(5)-glutamine methyltransferase PrmC, methylates polypeptide chain release factors RF1 and RF2
DSM21625_CDS0882	DSM2542_CDS0780	DSM2543_CDS2305	DSM6285_CDS0623	S	pfam09551	Spore_II_R	3.67739e-75	223.455	Stage II sporulation protein required for processing of pro-sigma-E (SpoIIR)
DSM21625_CDS0883	DSM2542_CDS0782	DSM2543_CDS2307	DSM6285_CDS0624	J	COG0009	SUA5	1.47154e-97	287.589	TsaC protein (YrdC-Sua5 domains) required for threonylcarbamoyladenosine t(6)A37 modification in tRNA
DSM21625_CDS0884	DSM2542_CDS0783	DSM2543_CDS2308	DSM6285_CDS0625	S	pfam02659	Mntp	1.08588e-37	126.821	Hypothetical transmembrane protein ywlD
DSM21625_CDS0885	DSM2542_CDS0784	DSM2543_CDS2309	DSM6285_CDS0628	T	cd16344	LMWPAP	4.34799e-65	194.189	Low molecular weight protein tyrosine phosphatase (EC 3.1.3.48)
DSM21625_CDS0886	DSM2542_CDS0785	DSM2543_CDS2310	DSM6285_CDS0629	S	cl28165	MCPsignal superfamily	2.90706e-48	165.152	Methyl-accepting chemotaxis protein
DSM21625_CDS0887	DSM2542_CDS0786	DSM2543_CDS2311	DSM6285_CDS0630	G	pfam02502	LacAB_rpiB	3.30744e-87	249.987	Ribose 5-phosphate isomerase B (EC 5.3.1.6)
DSM21625_CDS0888	DSM2542_CDS0787	DSM2543_CDS2312	DSM6285_CDS0631	S	PRK13690	PRK13690	1.17767e-108	308.672	Hypothetical protein YwlG
DSM21625_CDS0889	DSM2542_CDS0788	DSM2543_CDS2313	DSM6285_CDS0632	E	PRK00011	glyA	0	874.787	Serine hydroxymethyltransferase (EC 2.1.2.1)
DSM21625_CDS0890	DSM2542_CDS0789	DSM2543_CDS2314	DSM6285_CDS0633	F	PRK00129	upp	6.08814e-149	411.789	Uracil phosphoribosyltransferase (EC 2.4.2.9)
DSM21625_CDS0891	DSM2542_CDS0791	DSM2543_CDS2316	DSM6285_CDS0634	S	pfam09527	ATPase_gene1	5.93002e-06	38.9588	ATP synthase protein I
DSM21625_CDS0892	DSM2542_CDS0792	DSM2543_CDS2317	DSM6285_CDS0635	C	pfam03899	ATP-synt_I	4.36389e-06	42.1902	ATP synthase protein I
DSM21625_CDS0893	DSM2542_CDS0793	DSM2543_CDS2318	DSM6285_CDS0636	C	PRK05815	PRK05815	2.29863e-72	219.666	ATP synthase F0 sector subunit a
DSM21625_CDS0894	DSM2542_CDS0794	DSM2543_CDS2319	DSM6285_CDS0637	C	PRK06876	PRK06876	5.71199e-15	62.2637	ATP synthase F0 sector subunit c (EC 3.6.3.14)
DSM21625_CDS0895	DSM2542_CDS0796	DSM2543_CDS2321	DSM6285_CDS0638	C	PRK05759	PRK05759	1.65261e-44	143.763	ATP synthase F0 sector subunit b
DSM21625_CDS0896	DSM2542_CDS0797	DSM2543_CDS2322	DSM6285_CDS0639	C	PRK05758	PRK05758	1.5203e-61	188.071	ATP synthase delta chain (EC 3.6.3.14)
DSM21625_CDS0897	DSM2542_CDS0798	DSM2543_CDS2323	DSM6285_CDS0640	C	PRK09281	PRK09281	0	1091.26	ATP synthase alpha chain (EC 3.6.3.14)
DSM21625_CDS0898	DSM2542_CDS0799	DSM2543_CDS2324	DSM6285_CDS0641	C	PRK05621	PRK05621	1.65196e-155	434.539	ATP synthase gamma chain (EC 3.6.3.14)
DSM21625_CDS0899	DSM2542_CDS0800	DSM2543_CDS2325	DSM6285_CDS0642	C	PRK09280	PRK09280	0	989.63	ATP synthase beta chain (EC 3.6.3.14)
DSM21625_CDS0900	DSM2542_CDS0801	DSM2543_CDS2326	DSM6285_CDS0643	C	PRK00571	atpC	8.68576e-60	180.342	ATP synthase epsilon chain (EC 3.6.3.14)
DSM21625_CDS0901	DSM2542_CDS0804	DSM2543_CDS2329	DSM6285_CDS0647	C	PRK07756	PRK07756	4.64114e-68	200.354	NADH ubiquinone oxidoreductase chain A (EC 1.6.5.3)
DSM21625_CDS0902	DSM2542_CDS0805	DSM2543_CDS2330	DSM6285_CDS0648	C	PRK06411	PRK06411	1.25903e-110	312.298	NADH-ubiquinone oxidoreductase chain B (EC 1.6.5.3)
DSM21625_CDS0903	DSM2542_CDS0806	DSM2543_CDS2331	DSM6285_CDS0649	C	cl19197	Complex1_30kDa superfamily	9.6433e-107	319.618	NADH-ubiquinone oxidoreductase chain C (EC 1.6.5.3)
DSM21625_CDS0904	DSM2542_CDS0807	DSM2543_CDS2332	DSM6285_CDS0650	C	PRK12322	PRK12322	0	787.36	NADH-ubiquinone oxidoreductase chain D (EC 1.6.5.3)
DSM21625_CDS0905	DSM2542_CDS0808	DSM2543_CDS2333	DSM6285_CDS0651	C	PRK06076	PRK06076	1.35318e-148	420.753	NADH-ubiquinone oxidoreductase chain H (EC 1.6.5.3)
DSM21625_CDS0906	DSM2542_CDS0809	DSM2543_CDS2334	DSM6285_CDS0652	C	PRK05888	PRK05888	9.45236e-55	168.907	NADH-ubiquinone oxidoreductase chain I (EC 1.6.5.3)
DSM21625_CDS0907	DSM2542_CDS0810	DSM2543_CDS2335	DSM6285_CDS0653	C	PRK06638	PRK06638	8.26549e-44	143.438	NADH-ubiquinone oxidoreductase chain J (EC 1.6.5.3)
DSM21625_CDS0908	DSM2542_CDS0811	DSM2543_CDS2336	DSM6285_CDS0654	C	PRK05715	PRK05715	9.23001e-33	109.496	NADH-ubiquinone oxidoreductase chain K (EC 1.6.5.3)
DSM21625_CDS0909	DSM2542_CDS0812	DSM2543_CDS2337	DSM6285_CDS0655	C	PRK06590	PRK06590	0	713.471	NADH-ubiquinone oxidoreductase chain L (EC 1.6.5.3)
DSM21625_CDS0910	DSM2542_CDS0813	DSM2543_CDS2338	DSM6285_CDS0656	C	PRK05846	PRK05846	3.23617e-165	476.617	NADH-ubiquinone oxidoreductase chain M (EC 1.6.5.3)
DSM21625_CDS0911	DSM2542_CDS0814	DSM2543_CDS2339	DSM6285_CDS0657	C	PRK05777	PRK05777	1.67605e-144	422.692	NADH-ubiquinone oxidoreductase chain N (EC 1.6.5.3)
DSM21625_CDS0912	DSM2542_CDS0815	DSM2543_CDS2340	DSM6285_CDS0658	S	cl23817	DUF1146 superfamily	4.69809e-22	80.5819	Hypothetical protein
DSM21625_CDS0913	DSM2542_CDS0817	DSM2543_CDS2342	DSM6285_CDS0660	S	pfam08680	DUF1779	4.30874e-53	169.798	FIG013354: hypothetical protein
DSM21625_CDS0917	DSM2542_CDS0821	DSM2543_CDS2346	DSM6285_CDS0662	D	cl26737	SpoIID superfamily	5.22245e-149	422.975	Stage II sporulation protein D (SpoIID)
DSM21625_CDS0918	DSM2542_CDS0822	DSM2543_CDS2347	DSM6285_CDS0663	M	pfam01551	Peptidase_M23	1.38355e-30	110.723	Stage II sporulation protein related to metaloproteases (SpoIIQ)
DSM21625_CDS0920	DSM2542_CDS0824	DSM2543_CDS2349	DSM6285_CDS0664	E	COG0405	Ggt	0	585.735	Gamma-glutamyltranspeptidase (EC 2.3.2.2)
DSM21625_CDS0921	DSM2542_CDS0825	DSM2543_CDS2350	DSM6285_CDS0665	S					Hypothetical protein
DSM21625_CDS0922	DSM2542_CDS0826	DSM2543_CDS2351	DSM6285_CDS0667	S	pfam12690	BsuPI	7.83667e-24	88.4349	Intracellular proteinase inhibitor
DSM21625_CDS0923	DSM2542_CDS0827	DSM2543_CDS2352	DSM6285_CDS0668	K	cl22854	HTH_XRE superfamily	4.55876e-31	103.216	Stage III sporulation protein D
DSM21625_CDS0925	DSM2542_CDS0829	DSM2543_CDS2354	DSM6285_CDS0671	N	COG4786	FlgG	3.43546e-88	262.996	Flagellar basal-body rod protein FlgF
DSM21625_CDS0926	DSM2542_CDS0830	DSM2543_CDS2355	DSM6285_CDS0673	N	COG4786	FlgG	8.94405e-68	211.38	Flagellar basal-body rod protein FlgG
DSM21625_CDS0927	DSM2542_CDS0831	DSM2543_CDS2356	DSM6285_CDS0674	S	pfam11772	EpuA	1.45332e-22	81.4043	FIG00673334: hypothetical protein
DSM21625_CDS0928	DSM2542_CDS0832	DSM2543_CDS2357	DSM6285_CDS0675	I	PRK00006	fabZ	4.6932e-99	280.463	3-hydroxyacyl-[acyl-carrier-protein] dehydratase, FabZ form (EC 4.2.1.59)
DSM21625_CDS0929	DSM2542_CDS0833	DSM2543_CDS2358	DSM6285_CDS0676	S					Hypothetical protein
DSM21625_CDS0930	DSM2542_CDS0834	DSM2543_CDS2359	DSM6285_CDS0677	S					Asparagine/aspartate rich protein
DSM21625_CDS0931	DSM2542_CDS0835	DSM2543_CDS2360	DSM6285_CDS0678	K	PRK09379	PRK09379	0	548.553	Cell envelope-associated transcriptional attenuator LytR-CpsA-Psr, subfamily F2 (as in PMID19099556)
DSM21625_CDS0932	DSM2542_CDS0836	DSM2543_CDS2361	DSM6285_CDS0679	G, M	cl23724	PHP superfamily	2.23403e-115	330.535	Manganese-dependent protein-tyrosine phosphatase (EC 3.1.3.48)
DSM21625_CDS0934	DSM2542_CDS0327	DSM2543_CDS1851	DSM6285_CDS4296	M	COG1210	GalU	0	511.31	UTP--glucose-1-phosphate uridylyltransferase (EC 2.7.7.9)
DSM21625_CDS0935	DSM2542_CDS0838	DSM2543_CDS2363	DSM6285_CDS0680	S					Mannose-1-phosphate guanylyltransferase (GDP) (EC 2.7.7.22)
DSM21625_CDS0936	DSM2542_CDS0839	DSM2543_CDS2364	DSM6285_CDS0681	S					Hypothetical protein
DSM21625_CDS0937	DSM2542_CDS0840	DSM2543_CDS2365	DSM6285_CDS0682	S					Hypothetical protein
DSM21625_CDS0938	DSM2542_CDS0841	DSM2543_CDS2366	DSM6285_CDS0683	K	COG1167	ARO8	4.87968e-84	258.799	Transcriptional regulator, GntR family domain / Aspartate aminotransferase (EC 2.6.1.1)
DSM21625_CDS0939	DSM2542_CDS0842	DSM2543_CDS2367	DSM6285_CDS0684	S	cl00281	metallo-dependent_hydrolases superfamily	0.00011127	39.0539	Predicted metal-dependent hydrolase of the TIM-barrel fold
DSM21625_CDS0940	DSM2542_CDS0843	DSM2543_CDS2368	DSM6285_CDS0686	S	cl00672	DrsE superfamily	3.06938e-63	190.791	Sll0783 protein
DSM21625_CDS0941	DSM2542_CDS0844	DSM2543_CDS2369	DSM6285_CDS0687	M	cl28208	RfaB superfamily	1.05289e-75	234.213	Glycosyl transferase, group 1
DSM21625_CDS0943	DSM2542_CDS0846	DSM2543_CDS2371	DSM6285_CDS0688	K	cl10019	PurM-like superfamily	2.12378e-60	189.345	Selenophosphate synthetase-related protein MJ0640
DSM21625_CDS0944	DSM2542_CDS0847	DSM2543_CDS2372	DSM6285_CDS0689	S	cl11424	nitrilase superfamily	4.61999e-108	320.248	Aliphatic amidase amiE (EC 3.5.1.4)
DSM21625_CDS0945	DSM2542_CDS0848	DSM2543_CDS2373	DSM6285_CDS0690	S	pfam03358	FMN_red	1.70414e-33	115.757	FMN reductase (EC 1.5.1.29)
DSM21625_CDS0948	DSM2542_CDS0850	DSM2543_CDS2375	DSM6285_CDS0691	K	cl26144	HTH_30 superfamily	2.39119e-54	180.636	Sugar diacid utilization regulator SdaR
DSM21625_CDS0950	DSM2542_CDS0852	DSM2543_CDS2377	DSM6285_CDS0692	E, G	COG2610	GntT	8.165e-60	200.927	D-glycerate transporter (predicted)
DSM21625_CDS0951	DSM2542_CDS0854	DSM2543_CDS2379	DSM6285_CDS0693	S	cl21678	ChlI superfamily	6.32639e-06	38.9576	Hypothetical protein
DSM21625_CDS0952	DSM2542_CDS0855	DSM2543_CDS2380	DSM6285_CDS0694	S					Hypothetical protein
DSM21625_CDS0953	DSM2542_CDS0856	DSM2543_CDS2381	DSM6285_CDS0695	S	cl27518	Phosphodiest superfamily	5.75821e-18	86.0733	FIG00673345: hypothetical protein
DSM21625_CDS0955	DSM2542_CDS0858	DSM2543_CDS2383	DSM6285_CDS0696	P	COG1116	TauB	7.12019e-110	317.962	Nitrate ABC transporter, ATP-binding protein
DSM21625_CDS0956	DSM2542_CDS0859	DSM2543_CDS2384	DSM6285_CDS0697	P	cd13553	PBP2_NrtA_CpmA_like	2.09422e-48	162.363	ABC-type nitrate/sulfonate/bicarbonate transport systems, periplasmic components
DSM21625_CDS0957	DSM2542_CDS0860	DSM2543_CDS2385	DSM6285_CDS0698	P	cl28389	TauC superfamily	1.1219e-33	119.25	ABC-type nitrate/sulfonate/bicarbonate transport system, permease component
DSM21625_CDS0958	DSM2542_CDS0861	DSM2543_CDS2386	DSM6285_CDS0699	O	cl00388	Thioredoxin_like superfamily	1.60619e-73	218.334	Cytochrome c-type biogenesis protein ResA
DSM21625_CDS0959	DSM2542_CDS0862	DSM2543_CDS2387	DSM6285_CDS0700	S					Hypothetical protein
DSM21625_CDS0960	DSM2542_CDS0863	DSM2543_CDS2388	DSM6285_CDS0701	G	cl26450	ATG22 superfamily	2.47202e-63	210.627	FIG01229995: hypothetical protein
DSM21625_CDS0969	DSM2542_CDS0864	DSM2543_CDS2389	DSM6285_CDS0702	S					Hypothetical protein
DSM21625_CDS0970	DSM2542_CDS0865	DSM2543_CDS2390	DSM6285_CDS0703	E	cl26159	AA_permease_2 superfamily	1.44638e-47	169.162	Amino acid permease-associated region
DSM21625_CDS0971	DSM2542_CDS0866	DSM2543_CDS2391	DSM6285_CDS0704	E	COG0161	BioA	0	566.79	Adenosylmethionine-8-amino-7-oxononanoate aminotransferase (EC 2.6.1.62)
DSM21625_CDS0972	DSM2542_CDS0867	DSM2543_CDS2392	DSM6285_CDS0705	S	cl11961	ALDH-SF superfamily	1.50867e-12	58.9829	Aldehyde dehydrogenase B (EC 1.2.1.22)
DSM21625_CDS0973	DSM2542_CDS0868	DSM2543_CDS2393	DSM6285_CDS0706	T	cl25447	COG5001 superfamily	9.06686e-106	340.121	diguanylate cyclase/phosphodiesterase (GGDEF & EAL domains) with PAS/PAC sensor(s)
DSM21625_CDS0974	DSM2542_CDS0869	DSM2543_CDS2394	DSM6285_CDS0707	S	cl00019	Macro superfamily	1.68056e-48	152.977	ATPase associated with chromosome architecture/replication
DSM21625_CDS0976	DSM2542_CDS0871	DSM2543_CDS2396	DSM6285_CDS0708	K	cd06277	PBP1_LacI_like_1	1.02858e-142	403.965	DNA-binding transcriptional regulator
DSM21625_CDS0978	DSM2542_CDS0872	DSM2543_CDS2397	DSM6285_CDS0709	G	COG2152	COG2152	1.63396e-119	347.434	COG2152 predicted glycoside hydrolase
DSM21625_CDS0980	DSM2542_CDS0876	DSM2543_CDS2401	DSM6285_CDS0712	G	COG3250	LacZ	1.29031e-92	308.959	Beta-mannosidase (EC 3.2.1.25)
DSM21625_CDS0982	DSM2542_CDS0878	DSM2543_CDS2403	DSM6285_CDS0714	S	pfam08950	DUF1861	0	516.011	FIG00672910: hypothetical protein
DSM21625_CDS0983	DSM2542_CDS0879	DSM2543_CDS2404	DSM6285_CDS0717	L	cl28314	HelD superfamily	2.67666e-51	177.352	Helicase, UvrD/Rep family
DSM21625_CDS0984	DSM2542_CDS0880	DSM2543_CDS2405	DSM6285_CDS0718	M	cd02696	MurNAc-LAA	2.55258e-66	210.475	N-acetylmuramoyl-L-alanine amidase (EC 3.5.1.28)
DSM21625_CDS0985	DSM2542_CDS0881	DSM2543_CDS2406	DSM6285_CDS0720	S					FIG00674818: hypothetical protein
DSM21625_CDS0986	DSM2542_CDS0882	DSM2543_CDS2407	DSM6285_CDS0721	E	pfam05525	Branch_AA_trans	2.16955e-158	454	Branched-chain amino acid transport system carrier protein
DSM21625_CDS0987	DSM2542_CDS0890	DSM2543_CDS2415	DSM6285_CDS0743	S	cl20648	DUF4464 superfamily	0.000620074	39.7988	Conserved hypothetical protein
DSM21625_CDS0988	DSM2542_CDS0891	DSM2543_CDS2416	DSM6285_CDS0744	M	cd06423	CESA_like	1.41305e-58	188.59	glycosyl transferase domain protein, putative
DSM21625_CDS0990	DSM2542_CDS0893	DSM2543_CDS2418	DSM6285_CDS0745	M	COG1004	Ugd	0	549.107	UDP-glucose dehydrogenase (EC 1.1.1.22)
DSM21625_CDS0992	DSM2542_CDS0895	DSM2543_CDS2420	DSM6285_CDS0746	V	PRK00281	PRK00281	4.03575e-109	316.667	Undecaprenyl-diphosphatase (EC 3.6.1.27)
DSM21625_CDS0993	DSM2542_CDS0896	DSM2543_CDS2421	DSM6285_CDS0747	T	COG2197	CitB	3.62258e-48	155.154	DNA-binding response regulator, LuxR family
DSM21625_CDS0994	DSM2542_CDS0897	DSM2543_CDS2422	DSM6285_CDS0748	T	cl26854	HisKA_3 superfamily	1.14831e-30	123.751	FIG00675420: hypothetical protein
DSM21625_CDS0995	DSM2542_CDS0898	DSM2543_CDS2423	DSM6285_CDS0749	H	cl00210	Isoprenoid_Biosyn_C1 superfamily	3.91217e-17	79.7247	Octaprenyl diphosphate synthase (EC 2.5.1.90) / Dimethylallyltransferase (EC 2.5.1.1) / (2E,6E)-farnesyl diphosphate synthase (EC 2.5.1.10) / Geranylgeranyl pyrophosphate synthetase (EC 2.5.1.29)
DSM21625_CDS0996	DSM2542_CDS0901	DSM2543_CDS2426	DSM6285_CDS0751	S					Hypothetical protein
DSM21625_CDS0997	DSM2542_CDS0902	DSM2543_CDS2427	DSM6285_CDS0752	V	COG1131	CcmA	1.7678e-46	154.387	ATPase component of ABC transporter with duplicated ATPase domains
DSM21625_CDS0998	DSM2542_CDS0903	DSM2543_CDS2428	DSM6285_CDS0753	S					Hypothetical protein
DSM21625_CDS1000	DSM2542_CDS2101	DSM2543_CDS3629	DSM6285_CDS2089	S	pfam10747	SirA	7.97463e-40	130.4	YoxF
DSM21625_CDS1001	DSM2542_CDS2102	DSM2543_CDS3630	DSM6285_CDS2090	S	PRK01844	PRK01844	2.51147e-19	73.1257	UPF0154 membrane protein YoxG
DSM21625_CDS1002	DSM2542_CDS2103	DSM2543_CDS3631	DSM6285_CDS2091	V	cl26602	SunT superfamily	0	657.556	Transport ATP-binding protein CydC
DSM21625_CDS1003	DSM2542_CDS2104	DSM2543_CDS3632	DSM6285_CDS2092	V	COG1132	MdlB	0	534.701	Transport ATP-binding protein CydD
DSM21625_CDS1004	DSM2542_CDS2105	DSM2543_CDS3633	DSM6285_CDS2093	S	pfam09388	SpoOE-like	1.06607e-10	50.0908	FIG00673839: hypothetical protein
DSM21625_CDS1005	DSM2542_CDS2106	DSM2543_CDS3634	DSM6285_CDS2094	O	pfam02683	DsbD	2.13793e-52	168.351	Cytochrome c-type biogenesis protein CcdA (DsbD analog)
DSM21625_CDS1006	DSM2542_CDS1300	DSM2543_CDS2828	DSM6285_CDS1123	T	cd00156	REC	5.717e-35	116.136	Chemotaxis regulator - transmits chemoreceptor signals to flagelllar motor components CheY
DSM21625_CDS1008	DSM2542_CDS2109	DSM2543_CDS3637	DSM6285_CDS2095	O	pfam07301	DUF1453	4.18024e-62	187.006	Hypothetical protein
DSM21625_CDS1009	DSM2542_CDS2110	DSM2543_CDS3638	DSM6285_CDS2096	S	pfam11084	DUF2621	5.90962e-90	257.204	YoxJ
DSM21625_CDS1010	DSM2542_CDS2111	DSM2543_CDS3639	DSM6285_CDS2097	M	pfam07486	Hydrolase_2	1.45173e-36	123.406	Spore cortex-lytic enzyme
DSM21625_CDS1011	DSM2542_CDS2112	DSM2543_CDS3640	DSM6285_CDS2098	S					Hypothetical protein
DSM21625_CDS1012	DSM2542_CDS2113	DSM2543_CDS3641	DSM6285_CDS2136	S	cd00298	ACD_sHsps_p23-like	6.84342e-08	46.4283	Spore coat protein (outer)
DSM21625_CDS1013	DSM2542_CDS2114	DSM2543_CDS3642	DSM6285_CDS2137	M	PRK09399	sspP	5.91094e-14	58.0677	Small, acid-soluble spore protein P
DSM21625_CDS1014	DSM2542_CDS2115	DSM2543_CDS3643	DSM6285_CDS2138	S	cl27322	PheS superfamily	0.000561408	36.435	Glutamate synthase [NADPH] large chain (EC 1.4.1.13)
DSM21625_CDS1015	DSM2542_CDS2116	DSM2543_CDS3644	DSM6285_CDS2139	M	PRK02984	sspO	9.99118e-17	64.9847	Small, acid-soluble spore protein O
DSM21625_CDS1016	DSM2542_CDS2117	DSM2543_CDS3645	DSM6285_CDS2140	C	PRK09277	PRK09277	0	1795.85	Aconitate hydratase (EC 4.2.1.3) @ 2-methylisocitrate dehydratase (EC 4.2.1.99)
DSM21625_CDS1017	DSM2542_CDS2118	DSM2543_CDS3646	DSM6285_CDS2141	S	TIGR03093	SASP_sspL	3.5873e-07	40.7379	Hypothetical protein
DSM21625_CDS1018	DSM2542_CDS2119	DSM2543_CDS3647	DSM6285_CDS2142	E, G	COG0697	RhaT	1.63783e-13	69.5101	Permease of the drug/metabolite transporter (DMT) superfamily
DSM21625_CDS1019	DSM2542_CDS2120	DSM2543_CDS3648	DSM6285_CDS2143	S					Hypothetical protein
DSM21625_CDS1020	DSM2542_CDS2121	DSM2543_CDS3649	DSM6285_CDS2144	S	PRK07708	PRK07708	1.94002e-143	399.023	Uncharacterized protein YpeP
DSM21625_CDS1021	DSM2542_CDS2122	DSM2543_CDS3650	DSM6285_CDS2145	S	pfam10782	zf-C2HCIx2C	5.18393e-26	89.694	FIG00673370: hypothetical protein
DSM21625_CDS1022	DSM2542_CDS2123	DSM2543_CDS3651	DSM6285_CDS2146	S	pfam10819	DUF2564	7.42642e-31	103.245	FIG00674382: hypothetical protein
DSM21625_CDS1023	DSM2542_CDS2124	DSM2543_CDS3652	DSM6285_CDS2148	K	COG1278	CspC	2.19541e-32	105.702	Cold shock protein CspD
DSM21625_CDS1024	DSM2542_CDS2125	DSM2543_CDS3653	DSM6285_CDS2149	S					FIG00672765: hypothetical protein
DSM21625_CDS1025	DSM2542_CDS2126	DSM2543_CDS3654	DSM6285_CDS2151	S	cl22933	Spo0M superfamily	4.4267e-34	117.195	Sporulation control protein
DSM21625_CDS1026	DSM2542_CDS2127	DSM2543_CDS3655	DSM6285_CDS2152	S					Hypothetical protein
DSM21625_CDS1027	DSM2542_CDS2128	DSM2543_CDS3656	DSM6285_CDS2153	G	COG0580	GlpF	3.05297e-80	241.758	Glycerol uptake facilitator protein
DSM21625_CDS1028	DSM2542_CDS2129	DSM2543_CDS3657	DSM6285_CDS2154	C	PRK00047	glpK	0	1061.74	Glycerol kinase (EC 2.7.1.30)
DSM21625_CDS1030	DSM2542_CDS2131	DSM2543_CDS3659	DSM6285_CDS2155	E	cl01709	PBP2_NikA_DppA_OppA_like superfamily	4.56807e-14	64.2122	Hypothetical protein
DSM21625_CDS1032	DSM2542_CDS2133	DSM2543_CDS3661	DSM6285_CDS2156	S					FIG00672757: hypothetical protein
DSM21625_CDS1033	DSM2542_CDS2134	DSM2543_CDS3662	DSM6285_CDS2157	S	cd06587	VOC	5.82471e-25	91.0473	Glyoxylase family protein
DSM21625_CDS1034	DSM2542_CDS2135	DSM2543_CDS3663	DSM6285_CDS2158	S	pfam05145	AmoA	1.23646e-71	225.1	FIG00674694: hypothetical protein
DSM21625_CDS1035	DSM2542_CDS2136	DSM2543_CDS3664	DSM6285_CDS2160	O	pfam04143	Sulf_transp	6.1715e-58	191.653	FIG00674087: hypothetical protein
DSM21625_CDS1036	DSM2542_CDS2137	DSM2543_CDS3665	DSM6285_CDS2161	S	cl23763	MCP_signal superfamily	3.32704e-41	145.458	Methyl-accepting chemotaxis protein
DSM21625_CDS1038	DSM2542_CDS2139	DSM2543_CDS3667	DSM6285_CDS2162	S					Hypothetical protein
DSM21625_CDS1041	DSM2542_CDS2141	DSM2543_CDS3670	DSM6285_CDS2163	S	COG1082	YcjR	1.68047e-25	101.461	FIG00675574: hypothetical protein
DSM21625_CDS1042	DSM2542_CDS2142	DSM2543_CDS3671	DSM6285_CDS2165	V	cl26690	COG3587 superfamily	8.05567e-36	133.377	Type III restriction enzyme, res subunit:DEAD/DEAH box helicase, N-terminal
DSM21625_CDS1043	DSM2542_CDS2143	DSM2543_CDS3672	DSM6285_CDS2166	S	pfam13304	AAA_21	3.46155e-29	115.227	ABC transport protein, ATP-binding subunit
DSM21625_CDS1044	DSM2542_CDS2144	DSM2543_CDS3673	DSM6285_CDS2167	S					Hypothetical protein
DSM21625_CDS1045	DSM2542_CDS2145	DSM2543_CDS3674	DSM6285_CDS2168	L	cl28314	HelD superfamily	2.85712e-60	213.176	UvrD/Rep helicase family protein
DSM21625_CDS1060	DSM2542_CDS2150	DSM2543_CDS3679	DSM6285_CDS2173	L	cl15239	PLDc_SF superfamily	8.07592e-39	141.635	DEAD/DEAH box helicase-like protein
DSM21625_CDS1061	DSM2542_CDS2151	DSM2543_CDS3680	DSM6285_CDS2174	S	pfam14335	DUF4391	3.32332e-52	168.592	Methyl-accepting chemotaxis protein
DSM21625_CDS1062	DSM2542_CDS2152	DSM2543_CDS3681	DSM6285_CDS2175	L	COG2189	Mod	2.00881e-43	163.841	Type III restriction-modification system methylation subunit (EC 2.1.1.72)
DSM21625_CDS1063	DSM2542_CDS2153	DSM2543_CDS3682	DSM6285_CDS2176	V	cl26690	COG3587 superfamily	0	760.482	Type III restriction enzyme, res subunit:DEAD/DEAH box helicase, N-terminal
DSM21625_CDS1064	DSM2542_CDS2154	DSM2543_CDS3683	DSM6285_CDS2177	E	cl01076	DUF955 superfamily	7.92149e-22	92.1038	HigA protein (antitoxin to HigB)
DSM21625_CDS1065	DSM2542_CDS2155	DSM2543_CDS3684	DSM6285_CDS2178	S	pfam14367	DUF4411	1.65229e-62	189.433	Hypothetical protein
DSM21625_CDS1066	DSM2542_CDS2156	DSM2543_CDS3685	DSM6285_CDS2185	S	cl00628	Piwi-like superfamily	1.73608e-27	115.173	Hypothetical protein
DSM21625_CDS1067	DSM2542_CDS2157	DSM2543_CDS3686	DSM6285_CDS2188	S	cl27121	Transposase_31 superfamily	4.45383e-08	52.7844	FIG00673164: hypothetical protein
DSM21625_CDS1068	DSM2542_CDS2158	DSM2543_CDS3687	DSM6285_CDS2814	S					FIG00674824: hypothetical protein
DSM21625_CDS1075	DSM2542_CDS2160	DSM2543_CDS3689	DSM6285_CDS2812	L	cl27598	TOP1Bc superfamily	2.59617e-14	64.6368	Hypothetical protein
DSM21625_CDS1076	DSM2542_CDS1635	DSM2543_CDS1769	DSM6285_CDS4218	L	pfam13358	DDE_3	2.04313e-29	103.114	transposase related protein (20)
DSM21625_CDS1077	DSM2542_CDS1637	DSM2543_CDS2414	DSM6285_CDS0742	L	COG3415	COG3415	3.48865e-15	69.3326	Mobile element protein
DSM21625_CDS1078	DSM2542_CDS2162	DSM2543_CDS3691	DSM6285_CDS2192	S	pfam15601	Imm70	5.28758e-62	186.039	Conserved hypothetical protein
DSM21625_CDS1080	DSM2542_CDS1062	DSM2543_CDS1674	DSM6285_CDS4088	S					Conserved hypothetical protein
DSM21625_CDS1081	DSM2542_CDS2165	DSM2543_CDS3694	DSM6285_CDS2193	S					Hypothetical protein
DSM21625_CDS1082	DSM2542_CDS2166	DSM2543_CDS3695	DSM6285_CDS2194	S					Hypothetical protein
DSM21625_CDS1084	DSM2542_CDS2168	DSM2543_CDS3697	DSM6285_CDS2195	S					Hypothetical protein
DSM21625_CDS1085	DSM2542_CDS2169	DSM2543_CDS3698	DSM6285_CDS2196	S	cl16131	DUF3986 superfamily	3.5689e-10	50.5814	Hypothetical protein
DSM21625_CDS1086	DSM2542_CDS2170	DSM2543_CDS3699	DSM6285_CDS2197	S	cl25732	SMC_N superfamily	1.46729e-08	53.1479	FIG00675425: hypothetical protein
DSM21625_CDS1088	DSM2542_CDS2172	DSM2543_CDS3701	DSM6285_CDS2198	S					Hypothetical protein
DSM21625_CDS1089	DSM2542_CDS2173	DSM2543_CDS3702	DSM6285_CDS2199	S					Hypothetical protein
DSM21625_CDS1090	DSM2542_CDS2174	DSM2543_CDS3703	DSM6285_CDS2200	F	cd11485	SLC-NCS1sbd_YbbW-like	0	589.154	Possible pyrimidine permease in reductive pathway
DSM21625_CDS1091	DSM2542_CDS2175	DSM2543_CDS3704	DSM6285_CDS2201	S	cd07568	ML_beta-AS_like	0	513.967	N-carbamoylputrescine amidase (3.5.1.53)
DSM21625_CDS1092	DSM2542_CDS2176	DSM2543_CDS3705	DSM6285_CDS2202	E	PRK11749	PRK11749	0	680.364	Pyridine nucleotide-disulphide oxidoreductase associated with reductive pyrimidine catabolism
DSM21625_CDS1093	DSM2542_CDS2177	DSM2543_CDS3706	DSM6285_CDS2203	C	PRK08318	PRK08318	0	799.541	Dihydropyrimidine dehydrogenase [NADP+] (EC 1.3.1.2)
DSM21625_CDS1094	DSM2542_CDS2178	DSM2543_CDS3707	DSM6285_CDS2204	F	PRK08323	PRK08323	0	853.311	Dihydropyrimidinase (EC 3.5.2.2)
DSM21625_CDS1095	DSM2542_CDS2179	DSM2543_CDS3708	DSM6285_CDS2205	S	cl27341	Ribonuc_red_lgC superfamily	0.00218464	34.6471	FIG00674448: hypothetical protein
DSM21625_CDS1096	DSM2542_CDS2180	DSM2543_CDS3709	DSM6285_CDS2206	K	pfam07905	PucR	5.33913e-49	164.95	Putative arylsulfatase regulatory protein
DSM21625_CDS1097	DSM2542_CDS2181	DSM2543_CDS3710	DSM6285_CDS2208	S					Hypothetical protein
DSM21625_CDS1099	DSM2542_CDS2185	DSM2543_CDS3714	DSM6285_CDS2210	S					Hypothetical protein
DSM21625_CDS1101	DSM2542_CDS2187	DSM2543_CDS3716	DSM6285_CDS2211	C	cd07085	ALDH_F6_MMSDH	0	795.569	Methylmalonate-semialdehyde dehydrogenase (EC 1.2.1.27)
DSM21625_CDS1102	DSM2542_CDS2188	DSM2543_CDS3717	DSM6285_CDS2212	E	PRK07678	PRK07678	0	995.678	Adenosylmethionine-8-amino-7-oxononanoate aminotransferase (EC 2.6.1.62)
DSM21625_CDS1103	DSM2542_CDS2189	DSM2543_CDS3718	DSM6285_CDS2213	S					Conserved hypothetical protein
DSM21625_CDS1104	DSM2542_CDS2191	DSM2543_CDS3720	DSM6285_CDS2214	S					Hypothetical protein
DSM21625_CDS1106	DSM2542_CDS2192	DSM2543_CDS3721	DSM6285_CDS2215	S					Hypothetical protein
DSM21625_CDS1107	DSM2542_CDS2193	DSM2543_CDS3722	DSM6285_CDS2216	C	pfam03069	FmdA_AmdA	2.67695e-69	221.311	FIG00673147: hypothetical protein
DSM21625_CDS1108	DSM2542_CDS2194	DSM2543_CDS3723	DSM6285_CDS2217	J	cl18951	Amidase superfamily	5.31538e-11	57.0492	Aspartyl-tRNA(Asn) amidotransferase subunit A (EC 6.3.5.6) @ Glutamyl-tRNA(Gln) amidotransferase subunit A (EC 6.3.5.7)
DSM21625_CDS1109	DSM2542_CDS2195	DSM2543_CDS3724	DSM6285_CDS2218	J	cl18951	Amidase superfamily	2.04311e-16	70.9164	Glutamyl-tRNA(Gln) amidotransferase subunit A-like protein
DSM21625_CDS1111	DSM2542_CDS2196	DSM2543_CDS3725	DSM6285_CDS2219	C	cd08289	MDR_yhfp_like	0	596.617	YhdH, a putative quinone oxidoreductase
DSM21625_CDS1112	DSM2542_CDS2197	DSM2543_CDS3726	DSM6285_CDS2222	S					Hypothetical protein
DSM21625_CDS1113	DSM2542_CDS2198	DSM2543_CDS3727	DSM6285_CDS2223	S	pfam07833	Cu_amine_oxidN1	4.62452e-15	67.6191	Hypothetical protein
DSM21625_CDS1114	DSM2542_CDS2199	DSM2543_CDS3728	DSM6285_CDS2224	S					FIG00673569: hypothetical protein
DSM21625_CDS1115	DSM2542_CDS2200	DSM2543_CDS3729	DSM6285_CDS2225	H	COG1477	ApbE	4.50273e-53	176.737	Thiamin biosynthesis lipoprotein ApbE
DSM21625_CDS1116	DSM2542_CDS2201	DSM2543_CDS3730	DSM6285_CDS2226	S	cl23723	Cytochrome_b_N superfamily	0.000667545	38.4664	Hypothetical protein
DSM21625_CDS1117	DSM2542_CDS1109	DSM2543_CDS2638	DSM6285_CDS0935	T	COG0745	OmpR	1.25137e-82	245.284	Phosphate regulon transcriptional regulatory protein PhoB (SphR)
DSM21625_CDS1118	DSM2542_CDS2203	DSM2543_CDS3732	DSM6285_CDS2228	T	COG0642	BaeS	1.77565e-60	199.98	FIG00674461: hypothetical protein
DSM21625_CDS1119	DSM2542_CDS2204	DSM2543_CDS3733	DSM6285_CDS2230	S					FIG00674032: hypothetical protein
DSM21625_CDS1121	DSM2542_CDS2206	DSM2543_CDS3735	DSM6285_CDS2231	V	pfam12698	ABC2_membrane_3	2.10308e-21	93.6171	FIG00675110: hypothetical protein
DSM21625_CDS1122	DSM2542_CDS2207	DSM2543_CDS3736	DSM6285_CDS2235	V	pfam12698	ABC2_membrane_3	1.22255e-16	80.5203	FIG00673141: hypothetical protein
DSM21625_CDS1123	DSM2542_CDS2208	DSM2543_CDS3737	DSM6285_CDS2236	V	COG1131	CcmA	2.03428e-107	314.245	ABC transporter, ATP-binding protein
DSM21625_CDS1124	DSM2542_CDS2209	DSM2543_CDS2345	DSM6285_CDS0661	L					Mobile element protein
DSM21625_CDS1125	DSM2542_CDS2211	DSM2543_CDS3740	DSM6285_CDS2237	L	cl12223	tspaseT_teng_N superfamily	3.769e-06	44.3075	Mobile element protein
DSM21625_CDS1126	DSM2542_CDS2212	DSM2543_CDS3741	DSM6285_CDS2238	T	COG2197	CitB	3.25569e-81	240.669	Two-component response regulator
DSM21625_CDS1127	DSM2542_CDS2213	DSM2543_CDS3742	DSM6285_CDS2239	T	COG4585	COG4585	2.63923e-45	158.804	Two-component sensor histidine kinase
DSM21625_CDS1128	DSM2542_CDS2214	DSM2543_CDS3743	DSM6285_CDS2240	S					Hypothetical protein
DSM21625_CDS1129	DSM2542_CDS2215	DSM2543_CDS3744	DSM6285_CDS2241	S	cl00025	PTS_IIA_man superfamily	0.00073325	34.097	Phosphoenolpyruvate-dihydroxyacetone phosphotransferase (EC 2.7.1.121), subunit DhaM; DHA-specific IIA component
DSM21625_CDS1132	DSM2542_CDS2216	DSM2543_CDS3745	DSM6285_CDS2242	G	COG3711	BglG	3.9137e-75	250.047	Predicted galactitol operon regulator (Transcriptional antiterminator), BglG family / PTS system, mannitol/fructose-specific IIA component (EC 2.7.1.69)
DSM21625_CDS1133	DSM2542_CDS2217	DSM2543_CDS3746	DSM6285_CDS2243	G	cd00211	PTS_IIA_fru	1.89859e-35	119.588	PTS system, galactitol-specific IIA component (EC 2.7.1.69)
DSM21625_CDS1134	DSM2542_CDS2218	DSM2543_CDS3747	DSM6285_CDS2244	G	cd05566	PTS_IIB_galactitol	1.12477e-32	108.394	PTS system, galactitol-specific IIB component (EC 2.7.1.69)
DSM21625_CDS1135	DSM2542_CDS2219	DSM2543_CDS3748	DSM6285_CDS2245	G	COG3775	SgcC	1.33396e-178	505.29	PTS system, galactitol-specific IIC component (EC 2.7.1.69)
DSM21625_CDS1136	DSM2542_CDS2220	DSM2543_CDS3749	DSM6285_CDS2246	E	cd08258	Zn_ADH4	1.96485e-154	435.206	Galactitol-1-phosphate 5-dehydrogenase (EC 1.1.1.251)
DSM21625_CDS1137	DSM2542_CDS2222	DSM2543_CDS3751	DSM6285_CDS2247	E	cd08236	sugar_DH	0	505.224	Galactitol-1-phosphate 5-dehydrogenase (EC 1.1.1.251)
DSM21625_CDS1138	DSM2542_CDS2223	DSM2543_CDS3752	DSM6285_CDS2249	K	cd08434	PBP2_GltC_like	2.17111e-75	228.575	GltC, transcription activator of glutamate synthase operon
DSM21625_CDS1139	DSM2542_CDS2224	DSM2543_CDS3753	DSM6285_CDS2251	E	cl27100	Glu_synthase superfamily	0	1815.63	Glutamate synthase [NADPH] large chain (EC 1.4.1.13)
DSM21625_CDS1140	DSM2542_CDS2225	DSM2543_CDS3754	DSM6285_CDS2252	E	PRK12810	gltD	0	869.482	Glutamate synthase [NADPH] small chain (EC 1.4.1.13)
DSM21625_CDS1141	DSM2542_CDS2226	DSM2543_CDS3755	DSM6285_CDS2254	K	COG3284	AcoR	0	537.329	Transcriptional activator of acetoin dehydrogenase operon AcoR
DSM21625_CDS1142	DSM2542_CDS2228	DSM2543_CDS3757	DSM6285_CDS2255	C	COG1071	AcoA	6.71434e-158	445.548	Acetoin dehydrogenase E1 component alpha-subunit (EC 1.2.4.-)
DSM21625_CDS1143	DSM2542_CDS2229	DSM2543_CDS3758	DSM6285_CDS2256	C	COG0022	AcoB	2.9341e-176	491.28	Acetoin dehydrogenase E1 component beta-subunit (EC 1.2.4.-)
DSM21625_CDS1144	DSM2542_CDS2230	DSM2543_CDS3759	DSM6285_CDS2257	C	PRK11856	PRK11856	1.18255e-159	455.79	Dihydrolipoamide acyltransferase component of branched-chain alpha-keto acid dehydrogenase complex (EC 2.3.1.168)
DSM21625_CDS1147	DSM2542_CDS2232	DSM2543_CDS3761	DSM6285_CDS2258	T	cl26036	YesN superfamily	3.08543e-39	141.728	Two-component response regulator yesN
DSM21625_CDS1148	DSM2542_CDS2233	DSM2543_CDS3762	DSM6285_CDS2259	O	pfam13478	XdhC_C	1.10854e-56	181.131	Xanthine and CO dehydrogenases maturation factor, XdhC/CoxF family
DSM21625_CDS1149	DSM2542_CDS2234	DSM2543_CDS3763	DSM6285_CDS2260	O	cd04182	GT_2_like_f	6.86269e-57	176.982	CTP:molybdopterin cytidylyltransferase
DSM21625_CDS1150	DSM2542_CDS2243	DSM2543_CDS3772	DSM6285_CDS2261	O	pfam02566	OsmC	7.29366e-18	73.5076	OsmC family protein
DSM21625_CDS1151	DSM2542_CDS2245	DSM2543_CDS3774	DSM6285_CDS2263	O	cd07477	Peptidases_S8_Subtilisin_subset	1.40711e-112	325.255	Major intracellular serine protease precursor (EC 3.4.21.-)
DSM21625_CDS1153	DSM2542_CDS2246	DSM2543_CDS3776	DSM6285_CDS2264	S					Hypothetical protein
DSM21625_CDS1154	DSM2542_CDS2247	DSM2543_CDS3777	DSM6285_CDS2265	S					Hypothetical protein
DSM21625_CDS1155	DSM2542_CDS2248	DSM2543_CDS3778	DSM6285_CDS2266	S					Hypothetical protein
DSM21625_CDS1156	DSM2542_CDS2249	DSM2543_CDS3779	DSM6285_CDS2267	S					Conserved hypothetical protein
DSM21625_CDS1158	DSM2542_CDS2250	DSM2543_CDS3780	DSM6285_CDS2268	S	pfam04740	LXG	1.29947e-41	147.806	Transposase
DSM21625_CDS1159	DSM2542_CDS2251	DSM2543_CDS3781	DSM6285_CDS2269	S					FIG00673562: hypothetical protein
DSM21625_CDS1160	DSM2542_CDS2252	DSM2543_CDS3782	DSM6285_CDS2270	S	cl23869	DUF5082 superfamily	5.70345e-15	65.7957	Hypothetical protein
DSM21625_CDS1161	DSM2542_CDS2253	DSM2543_CDS3783	DSM6285_CDS2271	S					Hypothetical protein
DSM21625_CDS1162	DSM2542_CDS2256	DSM2543_CDS3786	DSM6285_CDS2272	S	cl10480	DUF2157 superfamily	0.00204413	33.6633	Hypothetical protein
DSM21625_CDS1164	DSM2542_CDS2258	DSM2543_CDS3788	DSM6285_CDS2273	V	pfam00144	Beta-lactamase	8.57375e-88	272.068	Beta-lactamase (Cephalosporinase) (EC 3.5.2.6)
DSM21625_CDS1165	DSM2542_CDS2259	DSM2543_CDS3789	DSM6285_CDS2274	G	pfam00933	Glyco_hydro_3	5.50411e-124	371.355	Beta-hexosaminidase (EC 3.2.1.52)
DSM21625_CDS1166	DSM2542_CDS2260	DSM2543_CDS3790	DSM6285_CDS2275	V	pfam07075	DUF1343	0	664.922	YzbB
DSM21625_CDS1167	DSM2542_CDS2261	DSM2543_CDS3791	DSM6285_CDS2276	G	cl21453	PKc_like superfamily	2.25748e-94	280.266	Ribulosamine/erythrulosamine 3-kinase potentially involved in protein deglycation
DSM21625_CDS1168	DSM2542_CDS2262	DSM2543_CDS3792	DSM6285_CDS2277	K	PRK00481	PRK00481	5.35827e-128	361.419	NAD-dependent protein deacetylase of SIR2 family
DSM21625_CDS1169	DSM2542_CDS2263	DSM2543_CDS3793	DSM6285_CDS2278	S					Hypothetical protein
DSM21625_CDS1170	DSM2542_CDS2264	DSM2543_CDS3794	DSM6285_CDS2279	S	cd03169	GATase1_PfpI_1	3.52266e-96	276.452	ThiJ/PfpI family protein
DSM21625_CDS1171	DSM2542_CDS2265	DSM2543_CDS3795	DSM6285_CDS2280	S	COG0697	RhaT	6.64951e-21	89.9257	Permease of the drug/metabolite transporter (DMT) superfamily
DSM21625_CDS1173	DSM2542_CDS2266	DSM2543_CDS3796	DSM6285_CDS2282	S					Hypothetical protein
DSM21625_CDS1174	DSM2542_CDS2267	DSM2543_CDS3797	DSM6285_CDS2283	C	COG0281	SfcA	0	559.115	NADP-dependent malic enzyme (EC 1.1.1.40)
DSM21625_CDS1176	DSM2542_CDS2268	DSM2543_CDS3798	DSM6285_CDS2284	S	pfam14568	SUKH_6	1.02955e-19	81.5844	Hypothetical protein
DSM21625_CDS1177	DSM2542_CDS2269	DSM2543_CDS3799	DSM6285_CDS2285	S	pfam09391	DUF2000	8.86788e-64	190.366	Hypothetical protein
DSM21625_CDS1180	DSM2542_CDS2270	DSM2543_CDS3800	DSM6285_CDS2286	K					Transcriptional regulator, GntR family domain / Aspartate aminotransferase (EC 2.6.1.1)
DSM21625_CDS1181	DSM2542_CDS2271	DSM2543_CDS3801	DSM6285_CDS2287	S					Hypothetical protein
DSM21625_CDS1182	DSM2542_CDS2272	DSM2543_CDS3802	DSM6285_CDS2288	K	pfam04309	G3P_antiterm	1.18426e-82	243.061	Glycerol uptake operon antiterminator regulatory protein
DSM21625_CDS1183	DSM2542_CDS2273	DSM2543_CDS3803	DSM6285_CDS2289	E	COG3839	MalK	1.35012e-169	475.982	Glycerol-3-phosphate ABC transporter, ATP-binding protein UgpC (TC 3.A.1.1.3)
DSM21625_CDS1184	DSM2542_CDS2274	DSM2543_CDS3804	DSM6285_CDS2291	P	COG1175	UgpA	1.71507e-83	253.299	Glycerol-3-phosphate ABC transporter, permease protein UgpA (TC 3.A.1.1.3)
DSM21625_CDS1185	DSM2542_CDS2275	DSM2543_CDS3805	DSM6285_CDS2292	P	COG0395	UgpE	5.99526e-80	242.466	Glycerol-3-phosphate ABC transporter, permease protein UgpE (TC 3.A.1.1.3)
DSM21625_CDS1186	DSM2542_CDS2276	DSM2543_CDS3806	DSM6285_CDS2293	G	cd14748	PBP2_UgpB	1.46249e-125	368.543	Glycerol-3-phosphate ABC transporter, periplasmic glycerol-3-phosphate-binding protein (TC 3.A.1.1.3)
DSM21625_CDS1187	DSM2542_CDS2277	DSM2543_CDS3807	DSM6285_CDS2294	C	cd08563	GDPD_TtGDE_like	2.05238e-96	280.983	Glycerophosphoryl diester phosphodiesterase (EC 3.1.4.46)
DSM21625_CDS1188	DSM2542_CDS2278	DSM2543_CDS3808	DSM6285_CDS2295	S					Hypothetical protein
DSM21625_CDS1189	DSM2542_CDS2279	DSM2543_CDS3809	DSM6285_CDS2296	S	cl23754	EamA superfamily	7.33502e-06	39.0534	Hypothetical protein
DSM21625_CDS1190	DSM2542_CDS2280	DSM2543_CDS3810	DSM6285_CDS2297	Q	cl00184	CAS_like superfamily	5.36465e-105	307.395	Alpha-ketoglutarate-dependent taurine dioxygenase (EC 1.14.11.17)
DSM21625_CDS1191	DSM2542_CDS2281	DSM2543_CDS3811	DSM6285_CDS2302	P	cd03293	ABC_NrtD_SsuB_transporters	2.34928e-125	355.626	ABC-type nitrate/sulfonate/bicarbonate transport system, ATPase component
DSM21625_CDS1192	DSM2542_CDS2282	DSM2543_CDS3812	DSM6285_CDS2303	P	cd13560	PBP2_taurine	3.1725e-121	348.14	Taurine-binding periplasmic protein TauA
DSM21625_CDS1193	DSM2542_CDS2283	DSM2543_CDS3813	DSM6285_CDS2304	P	cl00427	TM_PBP2 superfamily	1.24411e-64	202.708	Taurine transport system permease protein TauC
DSM21625_CDS1194	DSM2542_CDS2284	DSM2543_CDS3814	DSM6285_CDS2305	G	COG3711	BglG	6.33242e-57	200.741	Putative transcriptional antiterminator, BglG family / PTS system, mannitol/fructose-specific IIA component (EC 2.7.1.69)
DSM21625_CDS1195	DSM2542_CDS2285	DSM2543_CDS3815	DSM6285_CDS2306	G	cd05563	PTS_IIB_ascorbate	3.33512e-32	106.842	FIG01225319: hypothetical protein
DSM21625_CDS1196	DSM2542_CDS2286	DSM2543_CDS3816	DSM6285_CDS1182	G	PRK09410	ulaA	0	553.325	FIG00732228: membrane protein
DSM21625_CDS1201	DSM2542_CDS2287	DSM2543_CDS3817	DSM6285_CDS1183	G, M	cl25409	SDR superfamily	1.79701e-11	56.51	NADPH:quinone oxidoreductase 2
DSM21625_CDS1207	DSM2542_CDS0143	DSM2543_CDS1668	DSM6285_CDS4086	S					6 kDa early secretory antigenic target ESAT-6 (EsxA)
DSM21625_CDS1212	DSM2542_CDS0136	DSM2543_CDS1661	DSM6285_CDS4082	S					Hypothetical protein
DSM21625_CDS1215	DSM2542_CDS2292	DSM2543_CDS3821	DSM6285_CDS2307	K	pfam13443	HTH_26	1.09602e-16	66.0114	Hypothetical protein
DSM21625_CDS1216	DSM2542_CDS2293	DSM2543_CDS3822	DSM6285_CDS2311	L	smart00857	Resolvase	3.02956e-32	115.028	Site-specific recombinase, resolvase family, putative
DSM21625_CDS1217	DSM2542_CDS2294	DSM2543_CDS3823	DSM6285_CDS2312	S	cl01048	Barstar_like superfamily	7.72756e-33	108.211	FIG00672785: hypothetical protein
DSM21625_CDS1218	DSM2542_CDS2295	DSM2543_CDS3824	DSM6285_CDS2315	S					Hypothetical protein
DSM21625_CDS1219	DSM2542_CDS2296	DSM2543_CDS3825	DSM6285_CDS2316	S					Hypothetical protein
DSM21625_CDS1220	DSM2542_CDS2297	DSM2543_CDS3826	DSM6285_CDS2317	S					Hypothetical protein
DSM21625_CDS1222	DSM2542_CDS2299	DSM2543_CDS3828	DSM6285_CDS2318	E	cl26159	AA_permease_2 superfamily	1.22336e-59	202.67	amino acid permease family protein
DSM21625_CDS1223	DSM2542_CDS2300	DSM2543_CDS3829	DSM6285_CDS2320	T	cl27674	BaeS superfamily	2.10714e-64	220.995	FIG00675401: hypothetical protein
DSM21625_CDS1224	DSM2542_CDS2301	DSM2543_CDS3830	DSM6285_CDS2321	C	PRK08318	PRK08318	0	650.854	Dihydropyrimidine dehydrogenase [NADP+] (EC 1.3.1.2)
DSM21625_CDS1225	DSM2542_CDS2302	DSM2543_CDS3831	DSM6285_CDS2323	E	cl28234	GltD superfamily	4.76473e-143	414.577	Pyridine nucleotide-disulphide oxidoreductase family protein
DSM21625_CDS1226	DSM2542_CDS2303	DSM2543_CDS3832	DSM6285_CDS2325	S	pfam06496	DUF1097	2.44435e-24	91.1273	glutathione-regulated potassium-efflux system protein
DSM21625_CDS1227	DSM2542_CDS2304	DSM2543_CDS3833	DSM6285_CDS2326	S					Hypothetical protein
DSM21625_CDS1228	DSM2542_CDS2305	DSM2543_CDS3834	DSM6285_CDS2327	S					Hypothetical protein
DSM21625_CDS1229	DSM2542_CDS1535	DSM2543_CDS3061	DSM6285_CDS1492	K	TIGR04053	sam_11	0	588.486	Radical SAM domain heme biosynthesis protein
DSM21625_CDS1230	DSM2542_CDS2307	DSM2543_CDS3836	DSM6285_CDS2328	S	pfam13787	HXXEE	3.98767e-19	78.1356	FIG00673934: hypothetical protein
DSM21625_CDS1231	DSM2542_CDS2308	DSM2543_CDS3837	DSM6285_CDS2329	K	COG1309	AcrR	9.10416e-13	63.8041	Transcriptional regulator, TetR family
DSM21625_CDS1233	DSM2542_CDS2309	DSM2543_CDS3838	DSM6285_CDS2330	E	COG0665	DadA	6.06846e-59	195.503	D-amino acid dehydrogenase small subunit (EC 1.4.99.1)
DSM21625_CDS1236	DSM2542_CDS2311	DSM2543_CDS3839	DSM6285_CDS2331	C	cl28235	mycofact_OYE_2 superfamily	8.76556e-177	516.55	2,4-dienoyl-CoA reductase [NADPH] (EC 1.3.1.34)
DSM21625_CDS1237	DSM2542_CDS2312	DSM2543_CDS3840	DSM6285_CDS2332	S					Hypothetical protein
DSM21625_CDS1238	DSM2542_CDS2313	DSM2543_CDS3841	DSM6285_CDS2333	S	PRK02947	PRK02947	2.03304e-141	395.777	FIG00675568: hypothetical protein
DSM21625_CDS1239	DSM2542_CDS2314	DSM2543_CDS3842	DSM6285_CDS2334	S					Hypothetical protein
DSM21625_CDS1240	DSM2542_CDS2315	DSM2543_CDS3843	DSM6285_CDS2335	S	pfam10720	DUF2515	1.11058e-154	437.443	FIG00674521: hypothetical protein
DSM21625_CDS1241	DSM2542_CDS2316	DSM2543_CDS3844	DSM6285_CDS2336	I	cl25383	SQHop_cyclase_N superfamily	2.78898e-26	98.3257	Squalene--hopene cyclase (EC 5.4.99.-)
DSM21625_CDS1244	DSM2542_CDS2319	DSM2543_CDS3847	DSM6285_CDS2338	E	COG1113	AnsP	7.77303e-153	441.678	Aromatic amino acid transport protein AroP
DSM21625_CDS1246	DSM2542_CDS2321	DSM2543_CDS3849	DSM6285_CDS2339	S	cl21506	DinB_2 superfamily	7.03531e-92	264.204	FIG00673317: hypothetical protein
DSM21625_CDS1247	DSM2542_CDS2322	DSM2543_CDS3850	DSM6285_CDS2340	S	pfam13535	ATP-grasp_4	7.75933e-65	203.669	FIG00675605: hypothetical protein
DSM21625_CDS1248	DSM2542_CDS2323	DSM2543_CDS3851	DSM6285_CDS2341	S	COG0840	Tar	5.97e-64	214.855	Methyl-accepting chemotaxis protein
DSM21625_CDS1249	DSM2542_CDS2324	DSM2543_CDS3852	DSM6285_CDS2342	I	COG1960	CaiA	8.91798e-23	97.9581	Butyryl-CoA dehydrogenase (EC 1.3.99.2)
DSM21625_CDS1251	DSM2542_CDS2325	DSM2543_CDS3853	DSM6285_CDS2343	S	pfam14026	DUF4242	3.26097e-26	94.9404	FIG01108032: hypothetical protein
DSM21625_CDS1252	DSM2542_CDS2327	DSM2543_CDS3855	DSM6285_CDS2344	K	COG1733	HxlR	3.51601e-32	110.533	Transcriptional regulator, HxlR family
DSM21625_CDS1253	DSM2542_CDS2328	DSM2543_CDS3856	DSM6285_CDS2345	P	COG0600	TauC	2.0099e-60	191.282	Alkanesulfonates transport system permease protein
DSM21625_CDS1254	DSM2542_CDS2329	DSM2543_CDS3857	DSM6285_CDS2347	P	cd13553	PBP2_NrtA_CpmA_like	3.6412e-78	235.551	FIG00522622: hypothetical protein
DSM21625_CDS1255	DSM2542_CDS2330	DSM2543_CDS3858	DSM6285_CDS2348	P	COG1116	TauB	7.05582e-124	352.244	ABC transporter related( EC:3.6.3.25 )
DSM21625_CDS1256	DSM2542_CDS2331	DSM2543_CDS3859	DSM6285_CDS2349	E	cd08490	PBP2_NikA_DppA_OppA_like_3	0	545.662	Oligopeptide ABC transporter, periplasmic oligopeptide-binding protein OppA (TC 3.A.1.5.1)
DSM21625_CDS1257	DSM2542_CDS2332	DSM2543_CDS3860	DSM6285_CDS2351	P	COG0601	DppB	4.02758e-110	322.131	Dipeptide transport system permease protein DppB (TC 3.A.1.5.2)
DSM21625_CDS1258	DSM2542_CDS2333	DSM2543_CDS3861	DSM6285_CDS2352	P	cl26276	DppC superfamily	2.51399e-87	260.395	Oligopeptide transport system permease protein OppC (TC 3.A.1.5.1)
DSM21625_CDS1259	DSM2542_CDS2334	DSM2543_CDS3862	DSM6285_CDS2353	E, P	COG0444	DppD	5.1618e-124	355.343	putative oligopeptide ABC transporter
DSM21625_CDS1260	DSM2542_CDS2335	DSM2543_CDS3863	DSM6285_CDS2354	E	cd03257	ABC_NikE_OppD_transporters	1.70745e-97	284.398	oligopeptide ABC transporter (ATP-binding protein)
DSM21625_CDS1261	DSM2542_CDS2336	DSM2543_CDS3864	DSM6285_CDS2355	V	cd13136	MATE_DinF_like	6.51679e-144	416.962	DNA-damage-inducible protein
DSM21625_CDS1262	DSM2542_CDS2337	DSM2543_CDS3865	DSM6285_CDS2356	S	cl17173	AdoMet_MTases superfamily	7.14194e-16	75.1059	Probable nicotianamine synthase 3 (EC 2.5.1.43) (S-adenosyl-L-methionine:S-adenosyl-L-methionine:S-adenosyl-methionine 3-amino-3-carboxypropyltransferase 3) (HvNAS3)
DSM21625_CDS1263	DSM2542_CDS2338	DSM2543_CDS3866	DSM6285_CDS2357	K	pfam01329	Pterin_4a	9.26374e-34	111.402	Pterin-4-alpha-carbinolamine dehydratase (EC 4.2.1.96)
DSM21625_CDS1264	DSM2542_CDS2339	DSM2543_CDS3867	DSM6285_CDS2358	S	pfam16291	DUF4937	6.61642e-40	130.191	FIG00672914: hypothetical protein
DSM21625_CDS1267	DSM2542_CDS3222	DSM2543_CDS0559	DSM6285_CDS2973	F	pfam04229	GrpB	1.31884e-75	222.76	Uncharacterised protein family UPF0157 (COG2320)
DSM21625_CDS1271	DSM2542_CDS2341	DSM2543_CDS3869	DSM6285_CDS2359	C	cd08172	GlyDH-like1	0	505.969	Glycerol dehydrogenase (EC 1.1.1.6)
DSM21625_CDS1272	DSM2542_CDS2342	DSM2543_CDS3870	DSM6285_CDS2361	S	cl13307	DUF3360 superfamily	8.08289e-05	44.772	FIG00883731: hypothetical protein
DSM21625_CDS1274	DSM2542_CDS3075	DSM2543_CDS0419	DSM6285_CDS2844	S					Hypothetical protein
DSM21625_CDS1275	DSM2542_CDS2347	DSM2543_CDS3876	DSM6285_CDS2364	S					Hypothetical protein
DSM21625_CDS1276	DSM2542_CDS2350	DSM2543_CDS3879	DSM6285_CDS2368	V	COG1131	CcmA	2.26439e-90	270.333	ABC transporter, ATP-binding protein
DSM21625_CDS1277	DSM2542_CDS2351	DSM2543_CDS3880	DSM6285_CDS2369	S	pfam12679	ABC2_membrane_2	2.69445e-31	116.728	ABC transporter, permease protein
DSM21625_CDS1278	DSM2542_CDS2352	DSM2543_CDS3881	DSM6285_CDS2370	K	COG1309	AcrR	3.7001e-14	68.4265	Transcriptional regulator, TetR family
DSM21625_CDS1279	DSM2542_CDS2371	DSM2543_CDS3900	DSM6285_CDS2371	S	cl17037	NBD_sugar-kinase_HSP70_actin superfamily	6.50763e-05	37.5254	Hypothetical protein
DSM21625_CDS1280	DSM2542_CDS2372	DSM2543_CDS3901	DSM6285_CDS2372	M	COG1376	ErfK	3.04495e-23	91.4686	Protein erfK/srfK precursor
DSM21625_CDS1281	DSM2542_CDS2373	DSM2543_CDS3902	DSM6285_CDS2373	K	pfam13305	WHG	1.03513e-16	70.8357	Transcriptional regulator, TetR family
DSM21625_CDS1282	DSM2542_CDS2374	DSM2543_CDS3903	DSM6285_CDS2374	L	cd07721	yflN-like_MBL-fold	4.13307e-67	204.763	metallo-beta-lactamase family protein
DSM21625_CDS1283	DSM2542_CDS2376	DSM2543_CDS3905	DSM6285_CDS2376	S					Hypothetical protein
DSM21625_CDS1284	DSM2542_CDS2377	DSM2543_CDS3906	DSM6285_CDS2377	K	COG3284	AcoR	3.34558e-180	524.232	Transcriptional activator of acetoin dehydrogenase operon AcoR
DSM21625_CDS1285	DSM2542_CDS2378	DSM2543_CDS3907	DSM6285_CDS2378	S					Hypothetical protein
DSM21625_CDS1286	DSM2542_CDS2379	DSM2543_CDS3908	DSM6285_CDS2379	C	cd02000	TPP_E1_PDC_ADC_BCADC	1.04689e-127	366.435	Acetoin dehydrogenase E1 component alpha-subunit (EC 1.2.4.-)
DSM21625_CDS1287	DSM2542_CDS2380	DSM2543_CDS3909	DSM6285_CDS2380	C	COG0022	AcoB	2.77238e-155	438.122	Acetoin dehydrogenase E1 component beta-subunit (EC 1.2.4.-)
DSM21625_CDS1288	DSM2542_CDS2381	DSM2543_CDS3910	DSM6285_CDS2381	C	PRK11856	PRK11856	6.54804e-167	475.82	Dihydrolipoamide acetyltransferase component (E2) of acetoin dehydrogenase complex (EC 2.3.1.-)
DSM21625_CDS1289	DSM2542_CDS2382	DSM2543_CDS3911	DSM6285_CDS2382	P	pfam01226	Form_Nir_trans	9.09616e-80	241.612	Formate efflux transporter (TC 2.A.44 family)
DSM21625_CDS1291	DSM2542_CDS2384	DSM2543_CDS3913	DSM6285_CDS2383	S					FIG00674933: hypothetical protein
DSM21625_CDS1292	DSM2542_CDS2386	DSM2543_CDS3915	DSM6285_CDS2384	S	cl25732	SMC_N superfamily	2.09152e-09	60.4984	FIG00675124: hypothetical protein
DSM21625_CDS1293	DSM2542_CDS2387	DSM2543_CDS3916	DSM6285_CDS2385	S					FIG00675145: hypothetical protein
DSM21625_CDS1294	DSM2542_CDS2388	DSM2543_CDS3917	DSM6285_CDS2386	S					Hypothetical protein
DSM21625_CDS1295	DSM2542_CDS2389	DSM2543_CDS3918	DSM6285_CDS2387	S					Hypothetical protein
DSM21625_CDS1296	DSM2542_CDS2390	DSM2543_CDS3919	DSM6285_CDS2388	S					FIG00674912: hypothetical protein
DSM21625_CDS1297	DSM2542_CDS2391	DSM2543_CDS3920	DSM6285_CDS2389	S					Hypothetical protein
DSM21625_CDS1298	DSM2542_CDS2392	DSM2543_CDS3921	DSM6285_CDS2390	S	pfam04657	DMT_YdcZ	2.85428e-26	96.0435	Integral membrane protein
DSM21625_CDS1299	DSM2542_CDS2393	DSM2543_CDS3922	DSM6285_CDS2391	M	cl28099	SmtA superfamily	2.00004e-23	93.4629	Phosphatidylethanolamine N-methyltransferase (EC 2.1.1.17)
DSM21625_CDS1300	DSM2542_CDS2394	DSM2543_CDS3923	DSM6285_CDS2393	S					Hypothetical protein
DSM21625_CDS1301	DSM2542_CDS2395	DSM2543_CDS3924	DSM6285_CDS2394	S	cl26684	IDEAL superfamily	5.06763e-05	37.7254	Hypothetical protein
DSM21625_CDS1304	DSM2542_CDS2397	DSM2543_CDS3926	DSM6285_CDS2395	S	cl28173	PRK13758 superfamily	2.01839e-58	197.796	Arylsulfatase regulator Fe-S oxidoreductase
DSM21625_CDS1305	DSM2542_CDS2399	DSM2543_CDS3927	DSM6285_CDS2397	S					Hypothetical protein
DSM21625_CDS1306	DSM2542_CDS2400	DSM2543_CDS3928	DSM6285_CDS2398	E, Q	cl19816	Hydantoinase_B superfamily	3.19968e-75	253.32	Acetone carboxylase, alpha subunit (EC 6.4.1.6)
DSM21625_CDS1307	DSM2542_CDS2401	DSM2543_CDS3929	DSM6285_CDS2399	Q	cl19620	Acetone_carb_G superfamily	4.75641e-54	169.324	Acetone carboxylase, gamma subunit (EC 6.4.1.6)
DSM21625_CDS1308	DSM2542_CDS2402	DSM2543_CDS3930	DSM6285_CDS2400	E	COG0145	HyuA	2.28513e-123	382.902	Acetone carboxylase, beta subunit (EC 6.4.1.6)
DSM21625_CDS1309	DSM2542_CDS2403	DSM2543_CDS3931	DSM6285_CDS2402	S	cl27753	adh_short superfamily	2.30894e-69	213.517	3-oxoacyl-[acyl-carrier protein] reductase (EC 1.1.1.100)
DSM21625_CDS1310	DSM2542_CDS2404	DSM2543_CDS1470	DSM6285_CDS0059	H	cl23717	crotonase-like superfamily	1.2101e-142	401.193	Naphthoate synthase (EC 4.1.3.36)
DSM21625_CDS1311	DSM2542_CDS2405	DSM2543_CDS3933	DSM6285_CDS2403	I	cd05968	AACS_like	0	757.959	Acetyl-coenzyme A synthetase (EC 6.2.1.1)
DSM21625_CDS1312	DSM2542_CDS2406	DSM2543_CDS3934	DSM6285_CDS2404	K	COG1414	IclR	1.35118e-48	160.466	Transcriptional regulator, IclR family
DSM21625_CDS1313	DSM2542_CDS2407	DSM2543_CDS2278	DSM6285_CDS0584	I	cl27647	3HCDH superfamily	1.89532e-156	437.684	3-hydroxybutyryl-CoA dehydrogenase (EC 1.1.1.157); 3-hydroxyacyl-CoA dehydrogenase (EC 1.1.1.35)
DSM21625_CDS1314	DSM2542_CDS2408	DSM2543_CDS2279	DSM6285_CDS0586	I	cl09933	ACAD superfamily	1.12334e-171	483.694	Butyryl-CoA dehydrogenase (EC 1.3.99.2)
DSM21625_CDS1315	DSM2542_CDS2409	DSM2543_CDS3937	DSM6285_CDS2405	I	cd00751	thiolase	0	577.508	3-ketoacyl-CoA thiolase (EC 2.3.1.16) @ Acetyl-CoA acetyltransferase (EC 2.3.1.9)
DSM21625_CDS1316	DSM2542_CDS2410	DSM2543_CDS3938	DSM6285_CDS2406	S					Hypothetical protein
DSM21625_CDS1317	DSM2542_CDS2411	DSM2543_CDS3939	DSM6285_CDS2407	S	COG2353	YceI	1.18535e-60	186.386	FIG00674687: hypothetical protein
DSM21625_CDS1318	DSM2542_CDS2412	DSM2543_CDS3940	DSM6285_CDS2408	K	COG1737	RpiR	1.4165e-68	214.082	Sialic acid utilization regulator, RpiR family
DSM21625_CDS1319	DSM2542_CDS2413	DSM2543_CDS3941	DSM6285_CDS2411	G	PRK05441	murQ	0	516.258	N-acetylmuramic acid 6-phosphate etherase
DSM21625_CDS1320	DSM2542_CDS2414	DSM2543_CDS3942	DSM6285_CDS2413	G	cl27708	PTS_IIB_glc superfamily	1.5504e-101	310.841	PTS system, N-acetylmuramic acid-specific IIB component (EC 2.7.1.69) / PTS system, N-acetylmuramic acid-specific IIC component
DSM21625_CDS1321	DSM2542_CDS2415	DSM2543_CDS3943	DSM6285_CDS2414	S	pfam05913	DUF871	3.9298e-150	426.906	Outer surface protein of unknown function, cellobiose operon
DSM21625_CDS1322	DSM2542_CDS2416	DSM2543_CDS3944	DSM6285_CDS2415	S	COG1669	COG1669	3.50627e-29	100.423	DNA polymerase, beta domain protein region
DSM21625_CDS1323	DSM2542_CDS2417	DSM2543_CDS3945	DSM6285_CDS2416	S	COG2361	COG2361	2.62181e-46	144.823	UPF0331 protein MA_1296
DSM21625_CDS1324	DSM2542_CDS2418	DSM2543_CDS3946	DSM6285_CDS2418	T	pfam08664	YcbB	2.57226e-55	175.434	Two-component response regulator, controling glutamine utilization
DSM21625_CDS1325	DSM2542_CDS2419	DSM2543_CDS3947	DSM6285_CDS2419	T	smart00387	HATPase_c	5.17544e-26	101.186	Two-component sensor histidine kinase, controling glutamine utilization
DSM21625_CDS1326	DSM2542_CDS2420	DSM2543_CDS3948	DSM6285_CDS2420	E	COG0765	HisM	3.17139e-64	198.112	Glutamate transport membrane-spanning protein
DSM21625_CDS1327	DSM2542_CDS2421	DSM2543_CDS3949	DSM6285_CDS2421	E	COG0765	HisM	1.17527e-72	219.683	Glutamate transport membrane-spanning protein
DSM21625_CDS1328	DSM2542_CDS2422	DSM2543_CDS3950	DSM6285_CDS2422	E, T	cd13690	PBP2_GluB	3.51666e-100	292.635	Glutamine ABC transporter, periplasmic glutamine-binding protein (TC 3.A.1.3.2)
DSM21625_CDS1329	DSM2542_CDS1052	DSM2543_CDS2580	DSM6285_CDS0888	E	COG1126	GlnQ	1.46098e-170	468.911	Glutamate transport ATP-binding protein
DSM21625_CDS1330	DSM2542_CDS2424	DSM2543_CDS3952	DSM6285_CDS2423	C	COG0667	Tas	4.67678e-132	377.823	voltage-gated potassium channel beta subunit
DSM21625_CDS1332	DSM2542_CDS2426	DSM2543_CDS3954	DSM6285_CDS2424	C	cd08194	Fe-ADH6	0	556.879	Alcohol dehydrogenase (EC 1.1.1.1)
DSM21625_CDS1333	DSM2542_CDS2427	DSM2543_CDS3955	DSM6285_CDS2425	E, G	COG2610	GntT	5.19654e-89	278.737	D-beta-hydroxybutyrate permease
DSM21625_CDS1334	DSM2542_CDS2430	DSM2543_CDS3958	DSM6285_CDS2426	G	COG2213	MtlA	0	756.86	PTS system, mannitol-specific IIB component (EC 2.7.1.69) / PTS system, mannitol-specific IIC component (EC 2.7.1.69)
DSM21625_CDS1335	DSM2542_CDS2431	DSM2543_CDS3959	DSM6285_CDS2427	K	COG3711	BglG	6.06164e-68	231.557	Mannitol operon activator, BglG family
DSM21625_CDS1336	DSM2542_CDS2432	DSM2543_CDS3960	DSM6285_CDS2428	G	COG4668	MtlA2	8.22307e-64	191.348	PTS system, mannitol-specific IIA component
DSM21625_CDS1337	DSM2542_CDS2433	DSM2543_CDS3961	DSM6285_CDS2429	G	PRK02318	PRK02318	0	573.303	Mannitol-1-phosphate 5-dehydrogenase (EC 1.1.1.17)
DSM21625_CDS1339	DSM2542_CDS2435	DSM2543_CDS3963	DSM6285_CDS2430	S					Hypothetical protein
DSM21625_CDS1340	DSM2542_CDS2436	DSM2543_CDS3964	DSM6285_CDS2431	P	cd03225	ABC_cobalt_CbiO_domain1	2.92508e-102	295.53	ATPase component NikO of energizing module of nickel ECF transporter
DSM21625_CDS1341	DSM2542_CDS2437	DSM2543_CDS3965	DSM6285_CDS2432	P	cl00463	CbiQ superfamily	5.64335e-27	103.511	Transmembrane component NikQ of energizing module of nickel ECF transporter
DSM21625_CDS1342	DSM2542_CDS2438	DSM2543_CDS3966	DSM6285_CDS2433	P	pfam01891	CbiM	9.23299e-56	180.433	Substrate-specific component NikM of nickel ECF transporter / Additional substrate-specific component NikN of nickel ECF transporter
DSM21625_CDS1343	DSM2542_CDS2440	DSM2543_CDS3968	DSM6285_CDS2434	S	cl26036	YesN superfamily	1.39392e-07	45.3207	Transcriptional regulatory protein CitB, DpiA
DSM21625_CDS1344	DSM2542_CDS2441	DSM2543_CDS3969	DSM6285_CDS2435	S	COG0679	YfdV	1.30005e-33	124.713	Membrane protein, putative
DSM21625_CDS1345	DSM2542_CDS2442	DSM2543_CDS3970	DSM6285_CDS2436	P	cl28498	PhoA superfamily	2.37462e-130	388.693	Alkaline phosphatase (EC 3.1.3.1)
DSM21625_CDS1346	DSM2542_CDS2443	DSM2543_CDS3971	DSM6285_CDS2437	K	COG1609	PurR	7.70397e-115	335.818	Probable HTH-type transcriptional regulator endR
DSM21625_CDS1347	DSM2542_CDS2444	DSM2543_CDS3972	DSM6285_CDS2438	G	cd07770	FGGY_GntK	0	632.713	Gluconokinase (EC 2.7.1.12)
DSM21625_CDS1348	DSM2542_CDS2445	DSM2543_CDS3973	DSM6285_CDS2439	E, G	pfam02447	GntP_permease	1.2879e-166	475.617	Gluconate permease
DSM21625_CDS1350	DSM2542_CDS2446	DSM2543_CDS3974	DSM6285_CDS2442	E	TIGR03407	urea_ABC_UrtA	0	682.923	Urea ABC transporter, urea binding protein
DSM21625_CDS1351	DSM2542_CDS2447	DSM2543_CDS3975	DSM6285_CDS2443	E	TIGR03409	urea_trans_UrtB	1.58638e-134	382.363	Urea ABC transporter, permease protein UrtB
DSM21625_CDS1352	DSM2542_CDS2448	DSM2543_CDS3976	DSM6285_CDS2444	E	TIGR03408	urea_trans_UrtC	2.05054e-149	423.6	Urea ABC transporter, permease protein UrtC
DSM21625_CDS1353	DSM2542_CDS2449	DSM2543_CDS3977	DSM6285_CDS2445	E	TIGR03411	urea_trans_UrtD	5.51588e-150	417.343	Urea ABC transporter, ATPase protein UrtD
DSM21625_CDS1354	DSM2542_CDS2450	DSM2543_CDS3978	DSM6285_CDS2446	E	TIGR03410	urea_trans_UrtE	2.95678e-125	353.753	Urea ABC transporter, ATPase protein UrtE
DSM21625_CDS1355	DSM2542_CDS2451	DSM2543_CDS3979	DSM6285_CDS2447	E	PRK13241	ureA	5.77613e-72	208.195	Urease gamma subunit (EC 3.5.1.5)
DSM21625_CDS1356	DSM2542_CDS2452	DSM2543_CDS3980	DSM6285_CDS2448	E	pfam00699	Urease_beta	9.99606e-64	187.969	Urease beta subunit (EC 3.5.1.5)
DSM21625_CDS1357	DSM2542_CDS2453	DSM2543_CDS3981	DSM6285_CDS2449	E	PRK13207	ureC	0	1216.56	Urease alpha subunit (EC 3.5.1.5)
DSM21625_CDS1358	DSM2542_CDS2454	DSM2543_CDS3982	DSM6285_CDS2450	O	PRK13261	ureE	3.31516e-58	177.834	Urease accessory protein UreE
DSM21625_CDS1359	DSM2542_CDS2455	DSM2543_CDS3983	DSM6285_CDS2451	O	COG0830	UreF	7.73515e-74	222.959	Urease accessory protein UreF
DSM21625_CDS1360	DSM2542_CDS2456	DSM2543_CDS3984	DSM6285_CDS2452	K, O	cl21455	P-loop_NTPase superfamily	3.81394e-111	315.652	Urease accessory protein UreG
DSM21625_CDS1361	DSM2542_CDS2457	DSM2543_CDS3985	DSM6285_CDS2453	O	cl00530	UreD superfamily	6.27281e-69	213.298	Urease accessory protein UreD
DSM21625_CDS1374	DSM2542_CDS2460	DSM2543_CDS3988	DSM6285_CDS2454	S	pfam00583	Acetyltransf_1	3.56292e-15	67.9202	DNA-3-methyladenine glycosylase (EC 3.2.2.20)
DSM21625_CDS1377	DSM2542_CDS2461	DSM2543_CDS3989	DSM6285_CDS2455	E	COG1878	COG1878	6.04668e-66	202.557	Metal-dependent hydrolase
DSM21625_CDS1378	DSM2542_CDS2462	DSM2543_CDS3990	DSM6285_CDS2456	S	cd07197	nitrilase	2.05948e-89	265.342	5-aminopentanamidase (EC 3.5.1.30)
DSM21625_CDS1379	DSM2542_CDS2463	DSM2543_CDS3991	DSM6285_CDS2457	F	cd11484	SLC-NCS1sbd_CobB-like	6.20653e-72	232.502	Predicted hydroxymethylpyrimidine transporter CytX
DSM21625_CDS1380	DSM2542_CDS2464	DSM2543_CDS3992	DSM6285_CDS2458	C	cl11961	ALDH-SF superfamily	0	682.885	Aldehyde dehydrogenase (EC 1.2.1.3)
DSM21625_CDS1381	DSM2542_CDS2465	DSM2543_CDS3993	DSM6285_CDS2459	E	cd11592	Agmatinase_PAH	3.82688e-177	491.219	Agmatinase (EC 3.5.3.11)
DSM21625_CDS1383	DSM2542_CDS2467	DSM2543_CDS3995	DSM6285_CDS2460	K	cl28069	RocR superfamily	1.61739e-160	465.239	sigma54 specific transcriptional regulator with PAS sensor, Fis family
DSM21625_CDS1384	DSM2542_CDS2468	DSM2543_CDS3996	DSM6285_CDS2461	E	cl18945	AAT_I superfamily	0	698.873	Gamma-aminobutyrate:alpha-ketoglutarate aminotransferase (EC 2.6.1.19)
DSM21625_CDS1385	DSM2542_CDS2469	DSM2543_CDS3997	DSM6285_CDS2464	C	cd07149	ALDH_y4uC	0	792.181	Aldehyde dehydrogenase (EC 1.2.1.3)
DSM21625_CDS1387	DSM2542_CDS2471	DSM2543_CDS3999	DSM6285_CDS2465	S					Hypothetical protein
DSM21625_CDS1388	DSM2542_CDS2472	DSM2543_CDS4000	DSM6285_CDS2466	E	PRK08117	PRK08117	0	855.483	Siderophore biosynthesis diaminobutyrate--2-oxoglutarate aminotransferase (EC 2.6.1.76)
DSM21625_CDS1389	DSM2542_CDS2473	DSM2543_CDS4001	DSM6285_CDS2467	E	cd11479	SLC5sbd_u3	0	592.27	sodium-solute symporter, putative
DSM21625_CDS1390	DSM2542_CDS2474	DSM2543_CDS4002	DSM6285_CDS2468	I	PRK07659	PRK07659	1.88167e-159	442.55	Enoyl-CoA hydratase (EC 4.2.1.17)
DSM21625_CDS1391	DSM2542_CDS2475	DSM2543_CDS4003	DSM6285_CDS2469	Q	cd01309	Met_dep_hydrolase_C	1.06769e-174	490.286	BH3008 unknown conserved protein
DSM21625_CDS1392	DSM2542_CDS2476	DSM2543_CDS4004	DSM6285_CDS2470	K	cl27614	AsnC_trans_reg superfamily	7.86943e-21	81.0229	Transcriptional regulator
DSM21625_CDS1393	DSM2542_CDS2477	DSM2543_CDS4005	DSM6285_CDS2471	E	cd08663	DAP_dppA_1	1.53256e-114	330.28	D-alanyl-aminopeptidase
DSM21625_CDS1394	DSM2542_CDS1573	DSM2543_CDS3101	DSM6285_CDS1531	P	COG0601	DppB	3.3543e-111	324.442	Oligopeptide transport system permease protein OppB (TC 3.A.1.5.1)
DSM21625_CDS1395	DSM2542_CDS1574	DSM2543_CDS3102	DSM6285_CDS1532	P	COG1173	DppC	1.0717e-110	322.673	Oligopeptide transport system permease protein OppC (TC 3.A.1.5.1)
DSM21625_CDS1396	DSM2542_CDS1575	DSM2543_CDS3103	DSM6285_CDS1533	E, P	COG0444	DppD	0	552.18	Oligopeptide transport ATP-binding protein OppD (TC 3.A.1.5.1)
DSM21625_CDS1397	DSM2542_CDS1576	DSM2543_CDS3104	DSM6285_CDS1534	E	COG4608	AppF	1.59818e-150	422.776	Oligopeptide transport ATP-binding protein OppF (TC 3.A.1.5.1)
DSM21625_CDS1398	DSM2542_CDS2482	DSM2543_CDS4010	DSM6285_CDS2472	E	cd08504	PBP2_OppA	0	670.032	Oligopeptide ABC transporter, periplasmic oligopeptide-binding protein OppA (TC 3.A.1.5.1)
DSM21625_CDS1399	DSM2542_CDS2484	DSM2543_CDS4012	DSM6285_CDS2473	S					FIG00675109: hypothetical protein
DSM21625_CDS1400	DSM2542_CDS2485	DSM2543_CDS4013	DSM6285_CDS2474	O	PRK13197	PRK13197	2.55764e-112	319.121	Pyrrolidone-carboxylate peptidase (EC 3.4.19.3)
DSM21625_CDS1401	DSM2542_CDS2486	DSM2543_CDS4014	DSM6285_CDS2475	S	cd06260	DUF820	6.70489e-44	142.954	Hypothetical protein
DSM21625_CDS1402	DSM2542_CDS2488	DSM2543_CDS4016	DSM6285_CDS2476	S	cl27101	NMO superfamily	1.94073e-100	299.812	Enoyl-[acyl-carrier-protein] reductase [FMN] (EC 1.3.1.9)
DSM21625_CDS1408	DSM2542_CDS2513	DSM2543_CDS4040	DSM6285_CDS2477	P	COG1175	UgpA	1.4904e-75	232.113	Xylose ABC transporter, permease component
DSM21625_CDS1409	DSM2542_CDS2514	DSM2543_CDS4041	DSM6285_CDS2478	P	COG0395	UgpE	4.36338e-78	238.229	Sugar ABC transporter permease
DSM21625_CDS1410	DSM2542_CDS2518	DSM2543_CDS4045	DSM6285_CDS2480	G	cd09019	galactose_mutarotase_like	5.01454e-169	473.146	Aldose 1-epimerase (EC 5.1.3.3)
DSM21625_CDS1417	DSM2542_CDS1680	DSM2543_CDS2399	DSM6285_CDS0711	G	COG4209	LplB	1.08952e-135	386.65	Xylose ABC transporter, permease component
DSM21625_CDS1436	DSM2542_CDS2520	DSM2543_CDS4047	DSM6285_CDS2481	G	PRK05474	PRK05474	0	842.178	Xylose isomerase (EC 5.3.1.5)
DSM21625_CDS1437	DSM2542_CDS2521	DSM2543_CDS4048	DSM6285_CDS2484	G	cd07808	FGGY_D-XK_EcXK-like	0	782.451	Xylulose kinase (EC 2.7.1.17)
DSM21625_CDS1443	DSM2542_CDS2495	DSM2543_CDS1939	DSM6285_CDS0207	P	COG1129	MglA	0	755.117	Inositol transport system ATP-binding protein
DSM21625_CDS1451	DSM2542_CDS0763	DSM2543_CDS2288	DSM6285_CDS0595	G	TIGR01859	fruc_bis_ald_	3.29912e-152	427.164	5-keto-2-deoxy-D-gluconate-6 phosphate aldolase (EC 4.1.2.29)
DSM21625_CDS1453	DSM2542_CDS2524	DSM2543_CDS4051	DSM6285_CDS2485	G	cd06174	MFS	6.01721e-26	107.014	FIG01246210: hypothetical protein
DSM21625_CDS1455	DSM2542_CDS2525	DSM2543_CDS4052	DSM6285_CDS2486	S	COG0628	PerM	1.32522e-37	137.383	FIG00674431: hypothetical protein
DSM21625_CDS1456	DSM2542_CDS2526	DSM2543_CDS4053	DSM6285_CDS2487	K	cl28069	RocR superfamily	3.05522e-178	514.545	putative sigma-54-dependent transcriptional regulator
DSM21625_CDS1457	DSM2542_CDS2527	DSM2543_CDS4054	DSM6285_CDS2489	S					Hypothetical protein
DSM21625_CDS1459	DSM2542_CDS2529	DSM2543_CDS4056	DSM6285_CDS2490	S	cd07729	AHL_lactonase_MBL-fold	8.27254e-78	235.957	N-acyl homoserine lactone hydrolase
DSM21625_CDS1460	DSM2542_CDS2530	DSM2543_CDS4057	DSM6285_CDS2491	C	cl02872	DHQ_Fe-ADH superfamily	9.31151e-141	405.389	Alcohol dehydrogenase (EC 1.1.1.1)
DSM21625_CDS1462	DSM2542_CDS2532	DSM2543_CDS4059	DSM6285_CDS2492	S					FIG00674308: hypothetical protein
DSM21625_CDS1463	DSM2542_CDS2534	DSM2543_CDS4060	DSM6285_CDS2493	K	cl02600	HTH_MerR-SF superfamily	2.06361e-22	82.663	HTH-type transcriptional regulator tnrA
DSM21625_CDS1464	DSM2542_CDS2535	DSM2543_CDS4061	DSM6285_CDS2494	G	COG1440	CelA	4.60562e-44	138.16	PTS system, cellobiose-specific IIB component (EC 2.7.1.69)
DSM21625_CDS1465	DSM2542_CDS2536	DSM2543_CDS4062	DSM6285_CDS2496	G	cd00215	PTS_IIA_lac	2.71347e-35	116.149	PTS system, cellobiose-specific IIA component (EC 2.7.1.69)
DSM21625_CDS1466	DSM2542_CDS2537	DSM2543_CDS4063	DSM6285_CDS2497	G	cl21492	PTS_EIIC superfamily	6.00771e-169	480.412	PTS system, cellobiose-specific IIC component (EC 2.7.1.69)
DSM21625_CDS1467	DSM2542_CDS2538	DSM2543_CDS4064	DSM6285_CDS2499	G	COG2723	BglB	0	676.66	Beta-glucosidase (EC 3.2.1.21)
DSM21625_CDS1468	DSM2542_CDS2539	DSM2543_CDS4065	DSM6285_CDS2500	K	COG2188	MngR	1.45659e-88	261.44	Transcriptional regulator, GntR family
DSM21625_CDS1469	DSM2542_CDS2541	DSM2543_CDS4067	DSM6285_CDS2501	M	COG0707	MurG	2.51138e-36	135.146	1,2-diacylglycerol 3-glucosyltransferase (EC 2.4.1.157); diglucosyldiacylglycerol synthase (LTA membrane anchor synthesis); putative
DSM21625_CDS1470	DSM2542_CDS2542	DSM2543_CDS4068	DSM6285_CDS2502	S					Protein of unknown function
DSM21625_CDS1471	DSM2542_CDS2543	DSM2543_CDS4069	DSM6285_CDS2503	S	COG1408	YaeI	8.54388e-53	173.376	Phosphoesterase
DSM21625_CDS1472	DSM2542_CDS2544	DSM2543_CDS4070	DSM6285_CDS2504	S	cd03449	R_hydratase	3.97839e-36	119.957	MaoC family protein
DSM21625_CDS1474	DSM2542_CDS2545	DSM2543_CDS4071	DSM6285_CDS2505	L	cl00083	HNHc superfamily	3.41745e-34	124.9	Endonuclease I
DSM21625_CDS1475	DSM2542_CDS2546	DSM2543_CDS4072	DSM6285_CDS2506	S	COG0385	YfeH	1.18207e-101	300.689	Sodium-dependent transporter
DSM21625_CDS1476	DSM2542_CDS2548	DSM2543_CDS4074	DSM6285_CDS2507	P	pfam04023	FeoA	1.95747e-16	66.0651	Ferrous iron uptake system protein A
DSM21625_CDS1477	DSM2542_CDS2549	DSM2543_CDS4075	DSM6285_CDS2508	P	COG0370	FeoB	0	796.884	Ferrous iron transport protein B
DSM21625_CDS1478	DSM2542_CDS2550	DSM2543_CDS4076	DSM6285_CDS2509	S	pfam12669	P12	0.000121221	34.9513	FIG00672672: hypothetical protein
DSM21625_CDS1491	DSM2542_CDS2551	DSM2543_CDS4077	DSM6285_CDS2510	S					FIG00674258: hypothetical protein
DSM21625_CDS1492	DSM2542_CDS2552	DSM2543_CDS4078	DSM6285_CDS2511	T	cd01949	GGDEF	6.51209e-58	190.075	FIG00674137: hypothetical protein
DSM21625_CDS1493	DSM2542_CDS2553	DSM2543_CDS4079	DSM6285_CDS2512	K	COG1349	GlpR	3.34883e-91	269.103	Transcriptional repressor of the fructose operon, DeoR family
DSM21625_CDS1494	DSM2542_CDS2554	DSM2543_CDS4080	DSM6285_CDS3071	G	TIGR03168	1-PFK	1.16229e-142	403.495	1-phosphofructokinase (EC 2.7.1.56)
DSM21625_CDS1495	DSM2542_CDS2555	DSM2543_CDS4081	DSM6285_CDS2514	G	cl21492	PTS_EIIC superfamily	3.56011e-146	426.834	PTS system, fructose-specific IIA component (EC 2.7.1.69) / PTS system, fructose-specific IIB component (EC 2.7.1.69) / PTS system, fructose-specific IIC component (EC 2.7.1.69)
DSM21625_CDS1496	DSM2542_CDS2556	DSM2543_CDS0311	DSM6285_CDS2737	S	COG0701	YraQ	2.09467e-84	257.207	Possible permease
DSM21625_CDS1497	DSM2542_CDS2557	DSM2543_CDS4083	DSM6285_CDS2515	S	COG3689	YcgQ	8.8214e-96	282.77	ABC transporter, substrate-binding protein
DSM21625_CDS1498	DSM2542_CDS2558	DSM2543_CDS4084	DSM6285_CDS2516	S	cl23716	metallo-hydrolase-like_MBL-fold superfamily	1.66759e-97	284.555	Outer membrane protein romA
DSM21625_CDS1499	DSM2542_CDS2559	DSM2543_CDS4085	DSM6285_CDS2518	S	cl00439	UPF0047 superfamily	1.78893e-66	197.288	UPF0047 protein Bsu YugU
DSM21625_CDS1500	DSM2542_CDS2560	DSM2543_CDS2031	DSM6285_CDS0294	J	PRK05716	PRK05716	6.25782e-143	399.894	Methionine aminopeptidase (EC 3.4.11.18)
DSM21625_CDS1501	DSM2542_CDS2561	DSM2543_CDS4087	DSM6285_CDS2519	T	cl27674	BaeS superfamily	1.49551e-52	185.557	Sporulation kinase B homolog 1
DSM21625_CDS1502	DSM2542_CDS2562	DSM2543_CDS4088	DSM6285_CDS2520	S					FIG00673695: hypothetical protein
DSM21625_CDS1503	DSM2542_CDS2563	DSM2543_CDS4089	DSM6285_CDS2521	S					Hypothetical protein
DSM21625_CDS1504	DSM2542_CDS2564	DSM2543_CDS4090	DSM6285_CDS2523	H	PRK05928	hemD	1.57003e-72	221.765	Uroporphyrinogen-III synthase (EC 4.2.1.75)
DSM21625_CDS1505	DSM2542_CDS2565	DSM2543_CDS4091	DSM6285_CDS2524	S	cl27162	ScdA_N superfamily	5.85647e-13	63.9691	FIG00673463: hypothetical protein
DSM21625_CDS1506	DSM2542_CDS2566	DSM2543_CDS4092	DSM6285_CDS2525	C	pfam02665	Nitrate_red_gam	6.05412e-99	286.65	Respiratory nitrate reductase gamma chain (EC 1.7.99.4)
DSM21625_CDS1507	DSM2542_CDS2567	DSM2543_CDS4093	DSM6285_CDS2527	C	cl00958	Nitrate_red_del superfamily	4.06288e-44	144.033	Respiratory nitrate reductase delta chain (EC 1.7.99.4)
DSM21625_CDS1508	DSM2542_CDS2568	DSM2543_CDS4094	DSM6285_CDS2529	C	COG1140	NarY	0	953.805	Respiratory nitrate reductase beta chain (EC 1.7.99.4)
DSM21625_CDS1509	DSM2542_CDS2569	DSM2543_CDS4095	DSM6285_CDS2530	C	COG5013	NarG	0	2173.69	Respiratory nitrate reductase alpha chain (EC 1.7.99.4)
DSM21625_CDS1511	DSM2542_CDS2571	DSM2543_CDS4097	DSM6285_CDS2531	S	pfam04307	YdjM	1.51204e-22	88.2615	FIG00672998: hypothetical protein
DSM21625_CDS1512	DSM2542_CDS2572	DSM2543_CDS4098	DSM6285_CDS2532	S					Hypothetical protein
DSM21625_CDS1513	DSM2542_CDS2573	DSM2543_CDS4099	DSM6285_CDS2533	S	cl26002	TPR_11 superfamily	8.68896e-30	128.278	FIG00672974: hypothetical protein
DSM21625_CDS1514	DSM2542_CDS2574	DSM2543_CDS4100	DSM6285_CDS2534	S					FIG00672812: hypothetical protein
DSM21625_CDS1515	DSM2542_CDS2575	DSM2543_CDS2168	DSM6285_CDS0443	U	cl00489	60KD_IMP superfamily	6.22751e-98	286.279	Inner membrane protein translocase component YidC, short form OxaI-like
DSM21625_CDS1516	DSM2542_CDS2576	DSM2543_CDS4102	DSM6285_CDS2535	S					Hypothetical protein
DSM21625_CDS1517	DSM2542_CDS2577	DSM2543_CDS4104	DSM6285_CDS2536	Q	cd00431	cysteine_hydrolases	1.8083e-45	147.03	Nicotinamidase (EC 3.5.1.19)
DSM21625_CDS1518	DSM2542_CDS2578	DSM2543_CDS4105	DSM6285_CDS2537	H	PRK09243	PRK09243	0	847.133	Nicotinate phosphoribosyltransferase (EC 2.4.2.11)
DSM21625_CDS1520	DSM2542_CDS2580	DSM2543_CDS4107	DSM6285_CDS2538	E	cd09608	M3B_PepF_3	0	702.691	Oligoendopeptidase F (EC 3.4.24.-)
DSM21625_CDS1521	DSM2542_CDS2581	DSM2543_CDS4108	DSM6285_CDS2539	C	COG4989	YdhF	4.28247e-166	463.761	Oxidoreductase, aldo/keto reductase family
DSM21625_CDS1522	DSM2542_CDS2582	DSM2543_CDS4109	DSM6285_CDS2540	L	PRK07726	PRK07726	0	889.126	DNA topoisomerase III (EC 5.99.1.2)
DSM21625_CDS1523	DSM2542_CDS2583	DSM2543_CDS4110	DSM6285_CDS2541	K	pfam13508	Acetyltransf_7	4.51987e-15	65.9289	Histone acetyltransferase HPA2 and related acetyltransferases
DSM21625_CDS1524	DSM2542_CDS2584	DSM2543_CDS4111	DSM6285_CDS2553	C	cd08601	GDPD_SaGlpQ_like	5.96851e-144	405.547	Glycerophosphoryl diester phosphodiesterase, periplasmic (EC 3.1.4.46)
DSM21625_CDS1526	DSM2542_CDS2586	DSM2543_CDS4113	DSM6285_CDS3952	K	PRK09372	PRK09372	4.65355e-85	246.202	Ribonuclease E inhibitor RraA
DSM21625_CDS1527	DSM2542_CDS2587	DSM2543_CDS4114	DSM6285_CDS1592	C	cl00388	Thioredoxin_like superfamily	1.09246e-07	43.1687	Putative 2Fe-2S ferredoxin CbiW involved in B12 biosynthesis
DSM21625_CDS1528	DSM2542_CDS2588	DSM2543_CDS4115	DSM6285_CDS0138	P	PRK08319	PRK08319	8.76769e-125	353.001	Substrate-specific component CbiM of cobalt ECF transporter
DSM21625_CDS1529	DSM2542_CDS2589	DSM2543_CDS4116	DSM6285_CDS3931	P	pfam02553	CbiN	2.22027e-25	89.1044	Additional substrate-specific component CbiN of cobalt ECF transporter
DSM21625_CDS1530	DSM2542_CDS2590	DSM2543_CDS4117	DSM6285_CDS1454	P	cl00463	CbiQ superfamily	4.25189e-28	105.437	Transmembrane component CbiQ of energizing module of cobalt ECF transporter
DSM21625_CDS1531	DSM2542_CDS2591	DSM2543_CDS4118	DSM6285_CDS1403	P	cd03225	ABC_cobalt_CbiO_domain1	4.784e-95	278.196	ATPase component CbiO of energizing module of cobalt ECF transporter
DSM21625_CDS1532	DSM2542_CDS2592	DSM2543_CDS4119	DSM6285_CDS2579	H	cd11646	Precorrin_3B_C17_MT	5.01607e-144	413.397	Cobalt-precorrin-3b C17-methyltransferase / domain of unknown function
DSM21625_CDS1533	DSM2542_CDS2593	DSM2543_CDS4120	DSM6285_CDS1357	H	COG2138	SirB	1.34743e-61	194.569	Sirohydrochlorin cobaltochelatase (EC 4.99.1.3)
DSM21625_CDS1534	DSM2542_CDS2594	DSM2543_CDS4121	DSM6285_CDS1356	H	pfam02571	CbiJ	4.21508e-105	304.366	Cobalt-precorrin-6x reductase (EC 1.3.1.54)
DSM21625_CDS1535	DSM2542_CDS2595	DSM2543_CDS4122	DSM6285_CDS2590	H	pfam02570	CbiC	4.37051e-93	270.394	Cobalt-precorrin-8x methylmutase (EC 5.4.1.2)
DSM21625_CDS1536	DSM2542_CDS2596	DSM2543_CDS4123	DSM6285_CDS2591	H	PRK00075	cbiD	2.36837e-136	393.035	Cobalt-precorrin-6 synthase, anaerobic
DSM21625_CDS1537	DSM2542_CDS2597	DSM2543_CDS4124	DSM6285_CDS2611	H	cd11645	Precorrin_2_C20_MT	6.22917e-100	289.412	Cobalt-precorrin-2 C20-methyltransferase (EC 2.1.1.130)
DSM21625_CDS1538	DSM2542_CDS2598	DSM2543_CDS4125	DSM6285_CDS2555	H	cl00304	TP_methylase superfamily	7.91384e-128	362.028	Cobalt-precorrin-4 C11-methyltransferase (EC 2.1.1.133)
DSM21625_CDS1539	DSM2542_CDS2599	DSM2543_CDS4126	DSM6285_CDS3905	H	PRK01077	PRK01077	0	713.83	Cobyrinic acid A,C-diamide synthase
DSM21625_CDS1540	DSM2542_CDS2600	DSM2543_CDS4127	DSM6285_CDS1374	H	PRK00784	PRK00784	0	793.132	Cobyric acid synthase (EC 6.3.5.10)
DSM21625_CDS1541	DSM2542_CDS2601	DSM2543_CDS4128	DSM6285_CDS2560	H	pfam02277	DBI_PRT	3.1114e-162	456.455	Nicotinate-nucleotide--dimethylbenzimidazole phosphoribosyltransferase (EC 2.4.2.21)
DSM21625_CDS1542	DSM2542_CDS1186	DSM2543_CDS2714	DSM6285_CDS1017	H	PRK06136	PRK06136	8.52076e-138	387.262	Uroporphyrinogen-III methyltransferase (EC 2.1.1.107)
DSM21625_CDS1543	DSM2542_CDS2603	DSM2543_CDS4130	DSM6285_CDS2463	H	pfam02572	CobA_CobO_BtuR	2.45687e-84	245.719	Cob(I)alamin adenosyltransferase (EC 2.5.1.17)
DSM21625_CDS1544	DSM2542_CDS2604	DSM2543_CDS4131	DSM6285_CDS2462	S					Hypothetical protein
DSM21625_CDS1545	DSM2542_CDS2605	DSM2543_CDS4132	DSM6285_CDS1507	S	cl16039	DUF3892 superfamily	4.2709e-06	38.0107	Hypothetical protein
DSM21625_CDS1547	DSM2542_CDS2606	DSM2543_CDS4133	DSM6285_CDS2346	S					Hypothetical protein
DSM21625_CDS1548	DSM2542_CDS2607	DSM2543_CDS4134	DSM6285_CDS2712	F	pfam02805	Ada_Zn_binding	2.95369e-30	100.582	ADA regulatory protein
DSM21625_CDS1549	DSM2542_CDS2608	DSM2543_CDS4135	DSM6285_CDS1387	L	cl27615	ATase superfamily	5.90485e-15	63.1471	Methylated-DNA--protein-cysteine methyltransferase (EC 2.1.1.63)
DSM21625_CDS1550	DSM2542_CDS2609	DSM2543_CDS4136	DSM6285_CDS1386	L	COG1533	SplB	9.35267e-59	188.75	Radical SAM domain protein
DSM21625_CDS1551	DSM2542_CDS2610	DSM2543_CDS4137	DSM6285_CDS1385	S					Hypothetical protein
DSM21625_CDS1553	DSM2542_CDS2612	DSM2543_CDS4139	DSM6285_CDS1377	M	pfam00877	NLPC_P60	7.72639e-33	111.992	NLP/P60 family protein
DSM21625_CDS1554	DSM2542_CDS2613	DSM2543_CDS4140	DSM6285_CDS2783	S	PRK02237	PRK02237	5.4994e-46	143.467	Protein of unknown function UPF0060
DSM21625_CDS1555	DSM2542_CDS2614	DSM2543_CDS4141	DSM6285_CDS2786	U	TIGR02227	sigpep_I_bact	4.85295e-49	155.465	Signal peptidase I (EC 3.4.21.89)
DSM21625_CDS1556	DSM2542_CDS2615	DSM2543_CDS4142	DSM6285_CDS2191	E	PRK05368	PRK05368	0	612.571	Homoserine O-succinyltransferase (EC 2.3.1.46)
DSM21625_CDS1557	DSM2542_CDS2616	DSM2543_CDS4143	DSM6285_CDS2908	F	pfam01268	FTHFS	0	1073.48	Formate--tetrahydrofolate ligase (EC 6.3.4.3)
DSM21625_CDS1558	DSM2542_CDS2617	DSM2543_CDS4144	DSM6285_CDS2912	S					FIG00675170: hypothetical protein
DSM21625_CDS1559	DSM2542_CDS2618	DSM2543_CDS4145	DSM6285_CDS2914	O	COG0386	BtuE	6.24274e-108	304.166	Glutathione peroxidase family protein
DSM21625_CDS1560	DSM2542_CDS2620	DSM2543_CDS4147	DSM6285_CDS2181	C	pfam13769	Virulence_fact	5.68622e-33	118.089	PBS lyase HEAT-like repeat domain protein
DSM21625_CDS1561	DSM2542_CDS2621	DSM2543_CDS4148	DSM6285_CDS3000	S					Hypothetical protein
DSM21625_CDS1562	DSM2542_CDS2622	DSM2543_CDS4149	DSM6285_CDS3028	S	pfam13799	DUF4183	6.7649e-19	74.3337	FIG00674540: hypothetical protein
DSM21625_CDS1563	DSM2542_CDS2623	DSM2543_CDS4150	DSM6285_CDS1398	S					Hypothetical protein
DSM21625_CDS1564	DSM2542_CDS2624	DSM2543_CDS4151	DSM6285_CDS1397	S	pfam13799	DUF4183	2.33306e-24	88.2009	FIG00674199: hypothetical protein
DSM21625_CDS1566	DSM2542_CDS2626	DSM2543_CDS4153	DSM6285_CDS1399	S	TIGR04191	YphP_YqiW	1.78724e-85	245.988	Hypothetical protein
DSM21625_CDS1567	DSM2542_CDS2627	DSM2543_CDS4154	DSM6285_CDS1326	S	pfam14115	YuzL	1.20861e-05	36.7135	Hypothetical protein
DSM21625_CDS1568	DSM2542_CDS2628	DSM2543_CDS4155	DSM6285_CDS3272	S	pfam14005	YpjP	1.07359e-83	243.733	Hypothetical protein
DSM21625_CDS1569	DSM2542_CDS2629	DSM2543_CDS4156	DSM6285_CDS1318	S	cl08465	ATLF superfamily	0.0023258	37.6617	FIG00673644: hypothetical protein
DSM21625_CDS1570	DSM2542_CDS2630	DSM2543_CDS4157	DSM6285_CDS3542	U	PRK14861	tatA	1.5777e-18	70.7683	Twin-arginine translocation protein TatA
DSM21625_CDS1571	DSM2542_CDS2631	DSM2543_CDS4158	DSM6285_CDS3551	U	COG0805	TatC	5.77958e-68	209.784	Twin-arginine translocation protein TatC
DSM21625_CDS1572	DSM2542_CDS2632	DSM2543_CDS4159	DSM6285_CDS3595	C	COG1740	HyaA	1.98286e-159	450.337	Uptake hydrogenase small subunit precursor (EC 1.12.99.6)
DSM21625_CDS1573	DSM2542_CDS2633	DSM2543_CDS4160	DSM6285_CDS3621	C	pfam00374	NiFeSe_Hases	0	941.148	Uptake hydrogenase large subunit (EC 1.12.99.6)
DSM21625_CDS1574	DSM2542_CDS2634	DSM2543_CDS4161	DSM6285_CDS3327	C	cl23723	Cytochrome_b_N superfamily	4.03632e-55	176.397	Ni,Fe-hydrogenase I cytochrome b subunit
DSM21625_CDS1575	DSM2542_CDS2635	DSM2543_CDS4162	DSM6285_CDS2740	O	cd06062	H2MP_MemB-H2up	3.58033e-58	177.647	Hydrogenase maturation protease (EC 3.4.24.-)
DSM21625_CDS1576	DSM2542_CDS2636	DSM2543_CDS4163	DSM6285_CDS3702	S					FIG00672747: hypothetical protein
DSM21625_CDS1577	DSM2542_CDS2637	DSM2543_CDS4164	DSM6285_CDS3716	O	pfam01155	HypA	1.75957e-33	112.203	[NiFe] hydrogenase nickel incorporation protein HypA
DSM21625_CDS1578	DSM2542_CDS2638	DSM2543_CDS4165	DSM6285_CDS0364	K, O	cl21455	P-loop_NTPase superfamily	4.60114e-100	288.528	[NiFe] hydrogenase nickel incorporation-associated protein HypB
DSM21625_CDS1579	DSM2542_CDS2639	DSM2543_CDS4166	DSM6285_CDS1100	O	COG0068	HypF	0	885.957	[NiFe] hydrogenase metallocenter assembly protein HypF
DSM21625_CDS1580	DSM2542_CDS2640	DSM2543_CDS4167	DSM6285_CDS3023	O	pfam01455	HupF_HypC	3.38325e-26	90.4886	[NiFe] hydrogenase metallocenter assembly protein HypC
DSM21625_CDS1581	DSM2542_CDS2641	DSM2543_CDS4168	DSM6285_CDS1405	O	pfam01924	HypD	0	526.563	[NiFe] hydrogenase metallocenter assembly protein HypD
DSM21625_CDS1582	DSM2542_CDS2642	DSM2543_CDS4169	DSM6285_CDS2229	O	cd02197	HypE	5.21193e-164	458.452	[NiFe] hydrogenase metallocenter assembly protein HypE
DSM21625_CDS1583	DSM2542_CDS2643	DSM2543_CDS4170	DSM6285_CDS3863	F	pfam00303	Thymidylat_synt	0	553.159	Thymidylate synthase (EC 2.1.1.45)
DSM21625_CDS1584	DSM2542_CDS2644	DSM2543_CDS4171	DSM6285_CDS1476	H	pfam00186	DHFR_1	3.55276e-99	282.113	Dihydrofolate reductase (EC 1.5.1.3)
DSM21625_CDS1585	DSM2542_CDS2645	DSM2543_CDS4172	DSM6285_CDS3877	S					Hypothetical protein
DSM21625_CDS1586	DSM2542_CDS2646	DSM2543_CDS4173	DSM6285_CDS0040	S	pfam10710	DUF2512	2.03327e-42	137.026	Integral membrane protein
DSM21625_CDS1587	DSM2542_CDS2647	DSM2543_CDS4174	DSM6285_CDS1436	S	cl03831	HlyIII superfamily	2.57286e-45	147.085	COG1272: Predicted membrane protein hemolysin III homolog
DSM21625_CDS1589	DSM2542_CDS2649	DSM2543_CDS4176	DSM6285_CDS1462	E	PRK08639	PRK08639	0	800.944	Threonine dehydratase biosynthetic (EC 4.3.1.19)
DSM21625_CDS1590	DSM2542_CDS2650	DSM2543_CDS4177	DSM6285_CDS1188	S	cl11345	DUF2535 superfamily	9.6413e-24	83.9789	Protein of unknown function
DSM21625_CDS1591	DSM2542_CDS2652	DSM2543_CDS4179	DSM6285_CDS0126	S	cd02968	SCO	2.00601e-54	169.321	Cytochrome oxidase biogenesis protein Sco1/SenC/PrrC, putative copper metallochaperone
DSM21625_CDS1592	DSM2542_CDS2653	DSM2543_CDS4180	DSM6285_CDS0162	E	cd04506	SGNH_hydrolase_YpmR_like	9.3487e-76	228.672	FIG006988: Lipase/Acylhydrolase with GDSL-like motif
DSM21625_CDS1593	DSM2542_CDS2654	DSM2543_CDS4181	DSM6285_CDS0167	S	pfam09911	DUF2140	1.98189e-66	201.233	YfaA
DSM21625_CDS1594	DSM2542_CDS2655	DSM2543_CDS4182	DSM6285_CDS2120	J	COG0144	RsmB	5.8306e-99	300.461	tRNA/RNA cytosine-C5-methylase (EC 2.1.1.-)
DSM21625_CDS1595	DSM2542_CDS2656	DSM2543_CDS4183	DSM6285_CDS0184	S	PRK00220	PRK00220	3.43348e-84	247.001	Acyl-phosphate:glycerol-3-phosphate O-acyltransferase PlsY
DSM21625_CDS1596	DSM2542_CDS2657	DSM2543_CDS4184	DSM6285_CDS1984	O	COG1765	YhfA	7.16211e-43	137.899	OsmC/Ohr family protein
DSM21625_CDS1597	DSM2542_CDS2658	DSM2543_CDS4185	DSM6285_CDS1370	O	pfam02566	OsmC	7.64019e-18	73.1224	OsmC family protein
DSM21625_CDS1598	DSM2542_CDS2659	DSM2543_CDS4186	DSM6285_CDS2899	V	cd13138	MATE_yoeA_like	1.28143e-136	398.756	Na+ driven multidrug efflux pump
DSM21625_CDS1599	DSM2542_CDS2660	DSM2543_CDS4187	DSM6285_CDS2898	S					Hypothetical protein
DSM21625_CDS1600	DSM2542_CDS2661	DSM2543_CDS4188	DSM6285_CDS4089	S					Hypothetical protein
DSM21625_CDS1601	DSM2542_CDS2662	DSM2543_CDS4189	DSM6285_CDS1975	F	cl27338	5_nucleotid_C superfamily	3.47774e-137	426.543	5'-nucleotidase (EC 3.1.3.5)
DSM21625_CDS1602	DSM2542_CDS2663	DSM2543_CDS4190	DSM6285_CDS4105	E	PRK05469	PRK05469	0	852.108	Tripeptide aminopeptidase (EC 3.4.11.4)
DSM21625_CDS1603	DSM2542_CDS2664	DSM2543_CDS4191	DSM6285_CDS1338	S	cl21488	ECF_trnsprt superfamily	8.79899e-46	149.012	Substrate-specific component RibU of riboflavin ECF transporter
DSM21625_CDS1604	DSM2542_CDS2665	DSM2543_CDS4192	DSM6285_CDS3906	S	cd02109	arch_bact_SO_family_Moco	2.86863e-89	259.484	Sulfite oxidase and related enzymes
DSM21625_CDS1605	DSM2542_CDS2666	DSM2543_CDS4193	DSM6285_CDS3005	S	cl26092	Acetyltransf_10 superfamily	9.59777e-12	58.0466	FIG00675321: hypothetical protein
DSM21625_CDS1606	DSM2542_CDS2667	DSM2543_CDS4194	DSM6285_CDS1868	K	pfam00583	Acetyltransf_1	1.56723e-20	81.017	FIG00674321: hypothetical protein
DSM21625_CDS1607	DSM2542_CDS2668	DSM2543_CDS4195	DSM6285_CDS1871	S	cl00987	GrpB superfamily	6.37425e-15	67.91	Uncharacterised protein family UPF0157 (COG2320)
DSM21625_CDS1608	DSM2542_CDS2669	DSM2543_CDS4196	DSM6285_CDS4242	S	pfam07849	DUF1641	2.68137e-06	42.0071	Protein of unknown function DUF1641
DSM21625_CDS1609	DSM2542_CDS2670	DSM2543_CDS0271	DSM6285_CDS2693	O	pfam01155	HypA	3.33349e-39	127.611	[NiFe] hydrogenase nickel incorporation protein HypA
DSM21625_CDS1610	DSM2542_CDS2671	DSM2543_CDS0270	DSM6285_CDS2692	K, O	cl21455	P-loop_NTPase superfamily	8.70238e-99	285.446	[NiFe] hydrogenase nickel incorporation-associated protein HypB
DSM21625_CDS1611	DSM2542_CDS2672	DSM2543_CDS4199	DSM6285_CDS2528	C	cl25967	NiFe_hyd_SSU_C superfamily	1.895e-114	334.777	Uptake hydrogenase small subunit precursor (EC 1.12.99.6)
DSM21625_CDS1612	DSM2542_CDS2673	DSM2543_CDS4200	DSM6285_CDS2931	C	COG0374	HyaB	7.3839e-153	448.396	Uptake hydrogenase large subunit (EC 1.12.99.6)
DSM21625_CDS1613	DSM2542_CDS2674	DSM2543_CDS4201	DSM6285_CDS2932	O	cl00477	H2MP superfamily	1.0763e-74	219.574	Hydrogenase maturation protease (EC 3.4.24.-)
DSM21625_CDS1614	DSM2542_CDS2675	DSM2543_CDS4202	DSM6285_CDS4248	O					FIG00674850: hypothetical protein
DSM21625_CDS1615	DSM2542_CDS2676	DSM2543_CDS4203	DSM6285_CDS1587	S					Hypothetical protein
DSM21625_CDS1616	DSM2542_CDS2677	DSM2543_CDS4204	DSM6285_CDS2578	S	pfam13424	TPR_12	0.000401047	38.5224	FOG: TPR repeat
DSM21625_CDS1617	DSM2542_CDS2678	DSM2543_CDS4205	DSM6285_CDS2696	S					FIG00501271: hypothetical protein
DSM21625_CDS1618	DSM2542_CDS2679	DSM2543_CDS4206	DSM6285_CDS0204	O	pfam01106	NifU	2.50187e-27	100.573	Nitrogen-fixing NifU, C-terminal:Rieske [2Fe-2S] region
DSM21625_CDS1619	DSM2542_CDS2680	DSM2543_CDS4207	DSM6285_CDS1517	S	cd05819	NHL	4.53353e-33	123.968	Transcriptional regulator
DSM21625_CDS1620	DSM2542_CDS2681	DSM2543_CDS4208	DSM6285_CDS0269	O	pfam01455	HupF_HypC	2.76029e-26	91.6442	[NiFe] hydrogenase metallocenter assembly protein HypC
DSM21625_CDS1621	DSM2542_CDS2682	DSM2543_CDS4209	DSM6285_CDS0307	O	PRK15062	PRK15062	0	686.824	[NiFe] hydrogenase metallocenter assembly protein HypD
DSM21625_CDS1622	DSM2542_CDS2683	DSM2543_CDS4210	DSM6285_CDS2517	S					Hypothetical protein
DSM21625_CDS1623	DSM2542_CDS2684	DSM2543_CDS4211	DSM6285_CDS2365	O	cd02197	HypE	2.23633e-141	401.828	[NiFe] hydrogenase metallocenter assembly protein HypE
DSM21625_CDS1624	DSM2542_CDS2685	DSM2543_CDS4212	DSM6285_CDS0377	O	cl00388	Thioredoxin_like superfamily	9.25977e-10	49.5308	Glutaredoxin
DSM21625_CDS1625	DSM2542_CDS2686	DSM2543_CDS4213	DSM6285_CDS1618	O	COG0068	HypF	0	788.886	[NiFe] hydrogenase metallocenter assembly protein HypF
DSM21625_CDS1626	DSM2542_CDS2687	DSM2543_CDS4214	DSM6285_CDS1195	S	cl07863	Phasin superfamily	3.19276e-12	57.097	Hypothetical protein
DSM21625_CDS1627	DSM2542_CDS2688	DSM2543_CDS4215	DSM6285_CDS0409	H	COG0661	AarF	3.47402e-162	471.795	Ubiquinone biosynthesis monooxygenase UbiB
DSM21625_CDS1630	DSM2542_CDS2691	DSM2543_CDS4218	DSM6285_CDS2232	S					Hypothetical protein
DSM21625_CDS1631	DSM2542_CDS2692	DSM2543_CDS4219	DSM6285_CDS2233	C	PRK08601	PRK08601	0	627.063	NADH dehydrogenase, subunit 5
DSM21625_CDS1632	DSM2542_CDS2693	DSM2543_CDS4220	DSM6285_CDS0460	C	pfam10070	DUF2309	0	921.173	Hypothetical transmembrane protein coupled to NADH-ubiquinone oxidoreductase chain 5 homolog
DSM21625_CDS1633	DSM2542_CDS2694	DSM2543_CDS4221	DSM6285_CDS2314	S	cd07564	nitrilases_CHs	1.28478e-170	475.054	Plant-induced nitrilase (EC 3.5.5.1), hydrolyses beta-cyano-L-alanine
DSM21625_CDS1634	DSM2542_CDS2696	DSM2543_CDS4223	DSM6285_CDS2313	S	COG0673	MviM	2.87344e-33	127.284	Uncharacterized oxidoreductase ydgJ (EC 1.-.-.-)
DSM21625_CDS1635	DSM2542_CDS2697	DSM2543_CDS4224	DSM6285_CDS2028	S					Hypothetical protein
DSM21625_CDS1636	DSM2542_CDS2698	DSM2543_CDS4225	DSM6285_CDS1976	M	COG1208	GCD1	7.5317e-116	339.695	Mannose-1-phosphate guanylyltransferase (EC 2.7.7.13 ) / Phosphomannomutase (EC 5.4.2.8)
DSM21625_CDS1637	DSM2542_CDS2699	DSM2543_CDS4226	DSM6285_CDS0612	M	cd03822	GT1_ecORF704_like	8.44717e-128	372.363	Glycosyltransferase
DSM21625_CDS1638	DSM2542_CDS2700	DSM2543_CDS4227	DSM6285_CDS0715	S	cl04955	LanC_like superfamily	0.000536139	41.3345	Glycosyltransferase
DSM21625_CDS1639	DSM2542_CDS2701	DSM2543_CDS4228	DSM6285_CDS4180	G	cd03089	PMM_PGM	0	684.628	Phosphoglucosamine mutase (EC 5.4.2.10)
DSM21625_CDS1641	DSM2542_CDS2704	DSM2543_CDS4231	DSM6285_CDS1099	S					Hypothetical protein
DSM21625_CDS1643	DSM2542_CDS2705	DSM2543_CDS4232	DSM6285_CDS2021	S	pfam09997	DUF2238	2.27171e-62	190.391	Putative sodium-glucose/galactose cotransporter
DSM21625_CDS1645	DSM2542_CDS2706	DSM2543_CDS4233	DSM6285_CDS0831	S					Hypothetical protein
DSM21625_CDS1647	DSM2542_CDS2708	DSM2543_CDS4235	DSM6285_CDS2392	S					Hypothetical protein
DSM21625_CDS1648	DSM2542_CDS2709	DSM2543_CDS4236	DSM6285_CDS1448	S	cl16401	Sigma_reg_C superfamily	2.18986e-21	88.5423	Hypothetical protein
DSM21625_CDS1649	DSM2542_CDS2710	DSM2543_CDS4237	DSM6285_CDS1449	S	cl21524	PRK13923 superfamily	0.00220943	33.5857	Prespore specific transcriptional activator RsfA
DSM21625_CDS1650	DSM2542_CDS2712	DSM2543_CDS4239	DSM6285_CDS1009	I	cl27661	LCB5 superfamily	7.51074e-10	52.7042	FIG00673862: hypothetical protein
DSM21625_CDS1651	DSM2542_CDS2713	DSM2543_CDS4240	DSM6285_CDS1023	S	cl27661	LCB5 superfamily	3.5204e-08	47.3115	Hypothetical protein
DSM21625_CDS1652	DSM2542_CDS2714	DSM2543_CDS4241	DSM6285_CDS1024	S					Hypothetical protein
DSM21625_CDS1653	DSM2542_CDS2715	DSM2543_CDS4242	DSM6285_CDS1029	S					Hypothetical protein
DSM21625_CDS1654	DSM2542_CDS2716	DSM2543_CDS4243	DSM6285_CDS1129	M	TIGR02906	spore_CotS	2.19193e-111	327.316	Spore coat protein S
DSM21625_CDS1655	DSM2542_CDS2717	DSM2543_CDS4244	DSM6285_CDS1145	M	cd03801	GT1_YqgM_like	6.19495e-90	278.886	Lipopolysaccharide 1,2-N-acetylglucosaminetransferase (EC 2.4.1.56)
DSM21625_CDS1656	DSM2542_CDS2718	DSM2543_CDS4245	DSM6285_CDS1146	S	cl11394	Glyco_tranf_GTA_type superfamily	1.0057e-23	88.7464	UTP--glucose-1-phosphate uridylyltransferase (EC 2.7.7.9)
DSM21625_CDS1657	DSM2542_CDS2719	DSM2543_CDS4246	DSM6285_CDS1147	S					Hypothetical protein
DSM21625_CDS1658	DSM2542_CDS2720	DSM2543_CDS4247	DSM6285_CDS1158	M	COG1004	Ugd	0	525.61	UDP-glucose dehydrogenase (EC 1.1.1.22)
DSM21625_CDS1659	DSM2542_CDS2721	DSM2543_CDS4248	DSM6285_CDS1163	M	cd05253	UDP_GE_SDE_e	0	533.453	UDP-glucose 4-epimerase (EC 5.1.3.2)
DSM21625_CDS1661	DSM2542_CDS1639	DSM2543_CDS0221	DSM6285_CDS2643	L	pfam02371	Transposase_20	5.33658e-09	51.7845	Mobile element protein
DSM21625_CDS1670	DSM2542_CDS2731	DSM2543_CDS4258	DSM6285_CDS1190	L	COG1336	Cmr4	1.47826e-78	240.421	CRISPR-associated RAMP Cmr4
DSM21625_CDS1675	DSM2542_CDS2735	DSM2543_CDS4262	DSM6285_CDS1228	O	cl00388	Thioredoxin_like superfamily	2.379e-22	82.9631	Hypothetical protein
DSM21625_CDS1676	DSM2542_CDS2736	DSM2543_CDS4263	DSM6285_CDS1248	O	COG1331	YyaL	0	749.197	Thymidylate kinase (EC 2.7.4.9)
DSM21625_CDS1677	DSM2542_CDS2737	DSM2543_CDS4264	DSM6285_CDS1268	S	COG1832	YccU	5.12419e-68	201.763	Succinyl-CoA synthetase, alpha subunit-related enzymes
DSM21625_CDS1678	DSM2542_CDS2738	DSM2543_CDS2161	DSM6285_CDS0436	L	PRK05644	gyrB	0	1120.95	Topoisomerase IV subunit B (EC 5.99.1.-)
DSM21625_CDS1679	DSM2542_CDS2739	DSM2543_CDS4266	DSM6285_CDS1269	L	PRK05561	PRK05561	0	1111.33	Topoisomerase IV subunit A (EC 5.99.1.-)
DSM21625_CDS1680	DSM2542_CDS2740	DSM2543_CDS4267	DSM6285_CDS1270	S	pfam07238	PilZ	9.94311e-09	49.0364	FIG00673384: hypothetical protein
DSM21625_CDS1681	DSM2542_CDS2741	DSM2543_CDS4268	DSM6285_CDS1271	K	cl02600	HTH_MerR-SF superfamily	2.12465e-13	62.7329	FIG00674092: hypothetical protein
DSM21625_CDS1683	DSM2542_CDS2743	DSM2543_CDS4270	DSM6285_CDS1302	G	cl27708	PTS_IIB_glc superfamily	0	657.571	PTS system, trehalose-specific IIB component (EC 2.7.1.69) / PTS system, trehalose-specific IIC component (EC 2.7.1.69)
DSM21625_CDS1684	DSM2542_CDS1341	DSM2543_CDS2867	DSM6285_CDS1165	G	TIGR02403	trehalose_treC	0	988.765	Trehalose-6-phosphate hydrolase (EC 3.2.1.93)
DSM21625_CDS1685	DSM2542_CDS2745	DSM2543_CDS4272	DSM6285_CDS1321	K	cl28325	MngR superfamily	2.35989e-108	311.22	Trehalose operon transcriptional repressor
DSM21625_CDS1686	DSM2542_CDS2746	DSM2543_CDS4273	DSM6285_CDS1365	C	cl28596	NhaC superfamily	2.50536e-28	117.009	Na+/H+ antiporter
DSM21625_CDS1687	DSM2542_CDS2747	DSM2543_CDS4274	DSM6285_CDS1580	S	COG0824	FadM	3.38009e-30	105.789	FIG00673359: hypothetical protein
DSM21625_CDS1689	DSM2542_CDS2749	DSM2543_CDS4276	DSM6285_CDS1400	E	COG0520	CsdA	7.87035e-82	259.553	Cysteine desulfurase (EC 2.8.1.7)
DSM21625_CDS1690	DSM2542_CDS2750	DSM2543_CDS1912	DSM6285_CDS0188	I	COG1960	CaiA	1.1313e-56	190.406	Butyryl-CoA dehydrogenase (EC 1.3.99.2)
DSM21625_CDS1691	DSM2542_CDS2751	DSM2543_CDS4278	DSM6285_CDS1947	E	PRK00811	PRK00811	9.66367e-136	384.893	Spermidine synthase (EC 2.5.1.16)
DSM21625_CDS1692	DSM2542_CDS2752	DSM2543_CDS4279	DSM6285_CDS1960	K	cl21459	HTH superfamily	5.02715e-54	167.546	Nitrite-sensitive transcriptional repressor NsrR
DSM21625_CDS1693	DSM2542_CDS2753	DSM2543_CDS4280	DSM6285_CDS1968	C	PRK13289	PRK13289	0	682.68	Flavohemoprotein (Hemoglobin-like protein) (Flavohemoglobin) (Nitric oxide dioxygenase) (EC 1.14.12.17)
DSM21625_CDS1694	DSM2542_CDS2754	DSM2543_CDS4281	DSM6285_CDS1969	O	PRK14054	PRK14054	1.48251e-101	289.409	Peptide methionine sulfoxide reductase MsrA (EC 1.8.4.11)
DSM21625_CDS1695	DSM2542_CDS2755	DSM2543_CDS4282	DSM6285_CDS2005	F	PRK06027	purU	0	536.228	Formyltetrahydrofolate deformylase (EC 3.5.1.10)
DSM21625_CDS1696	DSM2542_CDS2756	DSM2543_CDS4283	DSM6285_CDS2030	S					Hypothetical protein
DSM21625_CDS1697	DSM2542_CDS2757	DSM2543_CDS4284	DSM6285_CDS2079	L	cl21459	HTH superfamily	1.62942e-48	150.993	Replication terminator protein
DSM21625_CDS1698	DSM2542_CDS2758	DSM2543_CDS4285	DSM6285_CDS2103	S	COG0714	MoxR	1.98766e-41	145.271	Nitric oxide reductase activation protein NorQ
DSM21625_CDS1699	DSM2542_CDS2759	DSM2543_CDS4286	DSM6285_CDS2117	P	cl25850	NorD superfamily	5.12557e-144	432.329	Nitric oxide reductase activation protein NorD
DSM21625_CDS1700	DSM2542_CDS2760	DSM2543_CDS4287	DSM6285_CDS2118	S	cl27442	NrnB superfamily	3.16243e-34	129.921	3'-to-5' oligoribonuclease B, Bacillus type
DSM21625_CDS1701	DSM2542_CDS2761	DSM2543_CDS4288	DSM6285_CDS2234	S					FIG00673169: hypothetical protein
DSM21625_CDS1702	DSM2542_CDS2762	DSM2543_CDS4289	DSM6285_CDS2290	L	cl28330	XerC superfamily	1.97818e-53	170.335	Site-specific tyrosine recombinase
DSM21625_CDS1703	DSM2542_CDS2763	DSM2543_CDS4290	DSM6285_CDS2366	S	cl28330	XerC superfamily	4.01653e-09	57.6173	Hypothetical protein
DSM21625_CDS1705	DSM2542_CDS2789	DSM2543_CDS4316	DSM6285_CDS2552	S	pfam04439	Adenyl_transf	2.33392e-124	355.3	Aminoglycoside 6-adenylyltransferase (EC 2.7.7.-)
DSM21625_CDS1718	DSM2542_CDS2804	DSM2543_CDS0154	DSM6285_CDS2559	S					Hypothetical protein
DSM21625_CDS1719	DSM2542_CDS2805	DSM2543_CDS0155	DSM6285_CDS2568	Q	COG2132	SufI	1.70611e-110	335.992	Multicopper oxidase
DSM21625_CDS1720	DSM2542_CDS2806	DSM2543_CDS0156	DSM6285_CDS2569	S	pfam09851	SHOCT	0.00135848	32.1893	Hypothetical protein
DSM21625_CDS1721	DSM2542_CDS2807	DSM2543_CDS0157	DSM6285_CDS2570	O	pfam13386	DsbD_2	1.5282e-13	66.8478	Cytochrome c biogenesis protein
DSM21625_CDS1722	DSM2542_CDS2808	DSM2543_CDS0158	DSM6285_CDS2571	S	cl25791	Sortilin-Vps10 superfamily	0.00012141	43.3372	BNR repeat domain protein
DSM21625_CDS1723	DSM2542_CDS2809	DSM2543_CDS0159	DSM6285_CDS2572	S	COG0398	TVP38	1.59903e-19	81.9879	Membrane protein, putative
DSM21625_CDS1725	DSM2542_CDS2811	DSM2543_CDS0161	DSM6285_CDS2573	K	cd05466	PBP2_LTTR_substrate	4.09941e-42	139.272	Chromosome initiation inhibitor
DSM21625_CDS1727	DSM2542_CDS2813	DSM2543_CDS0163	DSM6285_CDS2574	S	PRK11873	arsM	7.5325e-150	418.968	SAM-dependent methyltransferase DSY4148 (UbiE paralog)
DSM21625_CDS1728	DSM2542_CDS2814	DSM2543_CDS0164	DSM6285_CDS2580	S	cl17795	ArsP_1 superfamily	2.68618e-21	88.8748	Transporter
DSM21625_CDS1729	DSM2542_CDS2816	DSM2543_CDS0166	DSM6285_CDS2550	K	smart00347	HTH_MARR	1.90701e-18	74.9379	Transcriptional regulator (marR family)
DSM21625_CDS1730	DSM2542_CDS2817	DSM2543_CDS0167	DSM6285_CDS2584	T	PRK13530	PRK13530	3.52142e-102	287.798	Arsenate reductase (EC 1.20.4.1)
DSM21625_CDS1731	DSM2542_CDS2818	DSM2543_CDS0168	DSM6285_CDS2588	P	TIGR00832	acr3	5.99952e-154	435.208	Arsenical-resistance protein ACR3
DSM21625_CDS1732	DSM2542_CDS2819	DSM2543_CDS0169	DSM6285_CDS2589	K	cd00090	HTH_ARSR	8.99069e-27	94.2877	Arsenical resistance operon repressor
DSM21625_CDS1733	DSM2542_CDS2820	DSM2543_CDS0170	DSM6285_CDS2592	E	COG0076	GadA	1.00435e-63	212.617	Glutamate decarboxylase, eukaryotic type (EC 4.1.1.15)
DSM21625_CDS1737	DSM2542_CDS0423	DSM2543_CDS1947	DSM6285_CDS0214	E	COG0591	PutP	5.43012e-59	202.146	Acetate permease ActP (cation/acetate symporter)
DSM21625_CDS1738	DSM2542_CDS2821	DSM2543_CDS0171	DSM6285_CDS2593	S	cl13239	DUF3311 superfamily	0.000286382	33.4087	Hypothetical protein
DSM21625_CDS1739	DSM2542_CDS2822	DSM2543_CDS0172	DSM6285_CDS2594	E	PRK09290	PRK09290	0	579.419	Beta-ureidopropionase (EC 3.5.1.6)
DSM21625_CDS1742	DSM2542_CDS2825	DSM2543_CDS0175	DSM6285_CDS2596	S	PRK06914	PRK06914	1.3564e-173	480.29	3-oxoacyl-[acyl-carrier protein] reductase (EC 1.1.1.100)
DSM21625_CDS1745	DSM2542_CDS2827	DSM2543_CDS0177	DSM6285_CDS2597	S					Permease
DSM21625_CDS1748	DSM2542_CDS2831	DSM2543_CDS0180	DSM6285_CDS2598	T	COG0745	OmpR	1.5255e-87	257.996	Two-component response regulator
DSM21625_CDS1749	DSM2542_CDS2832	DSM2543_CDS0181	DSM6285_CDS2599	T	COG0642	BaeS	2.07727e-71	228.87	Sensor protein basS/pmrB (EC 2.7.3.-)
DSM21625_CDS1750	DSM2542_CDS1673	DSM2543_CDS1502	DSM6285_CDS0081	E	cl26159	AA_permease_2 superfamily	3.63912e-124	367.925	Amino acid permease family protein
DSM21625_CDS1751	DSM2542_CDS2834	DSM2543_CDS0183	DSM6285_CDS2603	Q	cl09109	NTF2_like superfamily	1.45144e-09	49.641	Hypothetical protein
DSM21625_CDS1752	DSM2542_CDS2835	DSM2543_CDS0184	DSM6285_CDS2604	Q	cd08881	RHO_alpha_C_NDO-like	5.93545e-66	210.181	COG4638: Phenylpropionate dioxygenase and related ring-hydroxylating dioxygenases, large terminal subunit
DSM21625_CDS1753	DSM2542_CDS2836	DSM2543_CDS0185	DSM6285_CDS2605	Q	PRK08195	PRK08195	0	533.257	4-hydroxy-2-oxovalerate aldolase (EC 4.1.3.39)
DSM21625_CDS1754	DSM2542_CDS2837	DSM2543_CDS0186	DSM6285_CDS2606	Q	PRK08300	PRK08300	5.96445e-165	460.062	Acetaldehyde dehydrogenase, acetylating, (EC 1.2.1.10) in gene cluster for degradation of phenols, cresols, catechol
DSM21625_CDS1755	DSM2542_CDS2838	DSM2543_CDS0187	DSM6285_CDS2607	Q	cl28291	HpaD superfamily	1.77908e-127	364.644	Catechol 2,3-dioxygenase (EC 1.13.11.2)
DSM21625_CDS1757	DSM2542_CDS2840	DSM2543_CDS0189	DSM6285_CDS2608	K	COG1414	IclR	8.86514e-72	218.632	Transcriptional regulator, IclR family
DSM21625_CDS1758	DSM2542_CDS2841	DSM2543_CDS0190	DSM6285_CDS2609	T	cl26036	YesN superfamily	4.1548e-74	241.494	Response regulator
DSM21625_CDS1760	DSM2542_CDS2842	DSM2543_CDS0191	DSM6285_CDS2610	N, T	cd01068	globin_sensor	8.22016e-54	176.596	Methyl-accepting chemotaxis protein
DSM21625_CDS1761	DSM2542_CDS2843	DSM2543_CDS0192	DSM6285_CDS2612	N, T	cd01068	globin_sensor	2.0927e-50	166.966	Methyl-accepting chemotaxis protein
DSM21625_CDS1762	DSM2542_CDS2844	DSM2543_CDS0193	DSM6285_CDS2613	S					Hypothetical protein
DSM21625_CDS1763	DSM2542_CDS2845	DSM2543_CDS0194	DSM6285_CDS2614	S					Hypothetical protein
DSM21625_CDS1765	DSM2542_CDS2848	DSM2543_CDS0196	DSM6285_CDS2615	C	cd08180	PDD	1.51397e-174	488.962	Alcohol dehydrogenase (EC 1.1.1.1); Acetaldehyde dehydrogenase (EC 1.2.1.10)
DSM21625_CDS1766	DSM2542_CDS2849	DSM2543_CDS0197	DSM6285_CDS2616	S					Hypothetical protein
DSM21625_CDS1768	DSM2542_CDS2851	DSM2543_CDS0199	DSM6285_CDS2617	C	PRK15398	PRK15398	0	803.736	CoA-acylating propionaldehyde dehydrogenase
DSM21625_CDS1769	DSM2542_CDS2852	DSM2543_CDS0200	DSM6285_CDS2618	S	pfam01923	Cob_adeno_trans	2.95939e-75	228.508	ATP:Cob(I)alamin adenosyltransferase (EC 2.5.1.17)
DSM21625_CDS1770	DSM2542_CDS2853	DSM2543_CDS0201	DSM6285_CDS2620	E	pfam03319	EutN_CcmL	9.63735e-30	100.599	Propanediol utilization polyhedral body protein PduN
DSM21625_CDS1771	DSM2542_CDS2854	DSM2543_CDS0202	DSM6285_CDS2621	S	cl19190	Flavoprotein superfamily	6.85661e-08	50.8393	FIG00674010: hypothetical protein
DSM21625_CDS1772	DSM2542_CDS2855	DSM2543_CDS0203	DSM6285_CDS2622	E	PRK15080	PRK15080	5.1328e-155	432.332	Ethanolamine utilization protein EutJ
DSM21625_CDS1773	DSM2542_CDS2856	DSM2543_CDS0204	DSM6285_CDS2624	Q	PRK15070	PRK15070	3.19346e-124	349.502	Ethanolamine utilization protein similar to PduL
DSM21625_CDS1774	DSM2542_CDS2857	DSM2543_CDS0205	DSM6285_CDS2625	E	COG4577	CcmK	5.1455e-34	113.621	Ethanolamine utilization polyhedral-body-like protein EutM
DSM21625_CDS1775	DSM2542_CDS2858	DSM2543_CDS0206	DSM6285_CDS2626	E	cd07045	BMC_CcmK_like	1.51916e-31	110.71	Microcompartment protein protein similar to PduA/PduJ
DSM21625_CDS1776	DSM2542_CDS2859	DSM2543_CDS0207	DSM6285_CDS0619	S	pfam02288	Dehydratase_MU	7.96836e-43	137.312	Propanediol dehydratase reactivation factor small subunit
DSM21625_CDS1777	DSM2542_CDS2860	DSM2543_CDS0208	DSM6285_CDS2627	S	TIGR04491	reactive_PduG	0	1079.62	Propanediol dehydratase reactivation factor large subunit
DSM21625_CDS1778	DSM2542_CDS2861	DSM2543_CDS0209	DSM6285_CDS2628	Q	pfam02287	Dehydratase_SU	9.0104e-79	229.801	Propanediol dehydratase small subunit (EC 4.2.1.28)
DSM21625_CDS1779	DSM2542_CDS2862	DSM2543_CDS0210	DSM6285_CDS2629	Q	PRK15042	pduD	8.21853e-140	389.797	Propanediol dehydratase medium subunit (EC 4.2.1.28)
DSM21625_CDS1780	DSM2542_CDS2863	DSM2543_CDS0211	DSM6285_CDS2631	Q	pfam02286	Dehydratase_LU	0	1195.2	Propanediol dehydratase large subunit (EC 4.2.1.28)
DSM21625_CDS1781	DSM2542_CDS2864	DSM2543_CDS0212	DSM6285_CDS2632	E	PRK15415	PRK15415	1.06478e-159	443.393	Propanediol utilization polyhedral body protein PduB
DSM21625_CDS1783	DSM2542_CDS2866	DSM2543_CDS0214	DSM6285_CDS2634	T	cl26036	YesN superfamily	1.22388e-39	143.268	Two-component response regulator
DSM21625_CDS1784	DSM2542_CDS2867	DSM2543_CDS0215	DSM6285_CDS2635	T	pfam10114	PocR	1.43159e-67	211.249	FIG00675018: hypothetical protein
DSM21625_CDS1785	DSM2542_CDS2868	DSM2543_CDS0216	DSM6285_CDS2636	S					Hypothetical protein
DSM21625_CDS1786	DSM2542_CDS2786	DSM2543_CDS0217	DSM6285_CDS2637	J	pfam13302	Acetyltransf_3	6.30173e-54	167.137	PhnO protein
DSM21625_CDS1787	DSM2542_CDS2870	DSM2543_CDS0218	DSM6285_CDS2638	S	cl04520	Adenyl_transf superfamily	2.82397e-13	60.2373	Aminoglycoside 6-adenylyltransferase (EC 2.7.7.-)
DSM21625_CDS1788	DSM2542_CDS2871	DSM2543_CDS0219	DSM6285_CDS2639	V	cd07062	Peptidase_S66_mccF_like	1.78181e-119	346.48	Muramoyltetrapeptide carboxypeptidase (EC 3.4.17.13)
DSM21625_CDS1789	DSM2542_CDS2872	DSM2543_CDS0220	DSM6285_CDS2640	C	cd02766	MopB_3	0	742.528	Anaerobic dehydrogenases, typically selenocysteine-containing
DSM21625_CDS1790	DSM2542_CDS2881	DSM2543_CDS0229	DSM6285_CDS2645	C	pfam00465	Fe-ADH	1.88791e-140	403.907	Alcohol dehydrogenase (EC 1.1.1.1)
DSM21625_CDS1791	DSM2542_CDS2882	DSM2543_CDS0230	DSM6285_CDS2646	M	pfam00877	NLPC_P60	2.88481e-37	127.4	Invasion associated protein p60
DSM21625_CDS1792	DSM2542_CDS2883	DSM2543_CDS0231	DSM6285_CDS2647	S					Hypothetical protein
DSM21625_CDS1793	DSM2542_CDS2885	DSM2543_CDS0233	DSM6285_CDS2649	S	cl26675	COG5529 superfamily	4.0218e-19	80.8463	Hypothetical protein
DSM21625_CDS1794	DSM2542_CDS2886	DSM2543_CDS0234	DSM6285_CDS2650	S	cl16707	Cys_rich_CPCC superfamily	0.00456389	32.2169	Hypothetical protein
DSM21625_CDS1795	DSM2542_CDS2889	DSM2543_CDS0236	DSM6285_CDS2651	S					Hypothetical protein
DSM21625_CDS1796	DSM2542_CDS2890	DSM2543_CDS0238	DSM6285_CDS2652	P	cd13537	PBP2_YvgL_like	1.3887e-104	302.668	Molybdenum ABC transporter, periplasmic molybdenum-binding protein ModA (TC 3.A.1.8.1)
DSM21625_CDS1797	DSM2542_CDS2891	DSM2543_CDS0239	DSM6285_CDS2653	P	pfam12727	PBP_like	3.69689e-79	239.015	Predicted molybdate-responsive regulator YvgK in bacilli
DSM21625_CDS1798	DSM2542_CDS2892	DSM2543_CDS0240	DSM6285_CDS2654	S					Hypothetical protein
DSM21625_CDS1799	DSM2542_CDS2893	DSM2543_CDS0241	DSM6285_CDS2656	S					Hypothetical protein
DSM21625_CDS1800	DSM2542_CDS2894	DSM2543_CDS0242	DSM6285_CDS2657	L	cl22881	DNA_processg_A superfamily	1.18365e-69	209.292	Lysine decarboxylase family
DSM21625_CDS1802	DSM2542_CDS2895	DSM2543_CDS0243	DSM6285_CDS2658	S					Multidrug resistance protein B
DSM21625_CDS1803	DSM2542_CDS1626	DSM2543_CDS0244	DSM6285_CDS2660	L	cl27632	Transposase_mut superfamily	2.50287e-06	45.4504	DNA polymerase IV (EC 2.7.7.7)
DSM21625_CDS1804	DSM2542_CDS2899	DSM2543_CDS0245	DSM6285_CDS2661	K	COG1316	Cps2a	5.83233e-69	216.906	Cell envelope-associated transcriptional attenuator LytR-CpsA-Psr, subfamily F1 (as in PMID19099556)
DSM21625_CDS1805	DSM2542_CDS2900	DSM2543_CDS0246	DSM6285_CDS2662	S	cd07516	HAD_Pase	1.30219e-77	236.338	FIG00673602: hypothetical protein
DSM21625_CDS1806	DSM2542_CDS2901	DSM2543_CDS0247	DSM6285_CDS2663	K	COG1349	GlpR	4.37482e-93	274.496	Glucitol operon repressor
DSM21625_CDS1807	DSM2542_CDS2902	DSM2543_CDS0248	DSM6285_CDS2664	S					Hypothetical protein
DSM21625_CDS1808	DSM2542_CDS2903	DSM2543_CDS0249	DSM6285_CDS2665	P	COG1230	CzcD	4.11729e-97	288.442	Cobalt-zinc-cadmium resistance protein CzcD
DSM21625_CDS1809	DSM2542_CDS2904	DSM2543_CDS0250	DSM6285_CDS2666	K	cd00090	HTH_ARSR	4.64071e-22	81.5761	Transcriptional regulator, ArsR family
DSM21625_CDS1810	DSM2542_CDS2905	DSM2543_CDS0251	DSM6285_CDS2667	S					Hypothetical protein
DSM21625_CDS1811	DSM2542_CDS2906	DSM2543_CDS0252	DSM6285_CDS2668	S					Hypothetical protein
DSM21625_CDS1812	DSM2542_CDS2907	DSM2543_CDS0253	DSM6285_CDS2671	S					Hypothetical protein
DSM21625_CDS1813	DSM2542_CDS2908	DSM2543_CDS0254	DSM6285_CDS2673	S	cl13034	DUF3221 superfamily	8.11594e-12	56.6763	Putative Lipoprotein
DSM21625_CDS1814	DSM2542_CDS2909	DSM2543_CDS0255	DSM6285_CDS2674	G	COG2133	YliI	1.3736e-81	253.878	Hypothetical protein
DSM21625_CDS1815	DSM2542_CDS2910	DSM2543_CDS0256	DSM6285_CDS2675	S	COG0730	YfcA	4.27115e-09	55.0635	Membrane protein, putative
DSM21625_CDS1816	DSM2542_CDS2911	DSM2543_CDS0257	DSM6285_CDS2676	P	COG1119	ModF	5.9464e-89	264.174	ABC transporter, ATP-binding protein
DSM21625_CDS1817	DSM2542_CDS2912	DSM2543_CDS0258	DSM6285_CDS2677	S					Hypothetical protein
DSM21625_CDS1818	DSM2542_CDS2913	DSM2543_CDS0259	DSM6285_CDS2678	S					Cysteine desulfurase (EC 2.8.1.7)
DSM21625_CDS1820	DSM2542_CDS2915	DSM2543_CDS0261	DSM6285_CDS2679	S	cl28701	YdbT superfamily	4.99748e-94	293.956	Hypothetical protein, ydbT homolog
DSM21625_CDS1821	DSM2542_CDS2916	DSM2543_CDS0262	DSM6285_CDS2680	S	COG3402	YdbS	1.029e-42	139.082	Hypothetical protein, ydbS homolog
DSM21625_CDS1822	DSM2542_CDS2917	DSM2543_CDS0263	DSM6285_CDS2681	E	COG3839	MalK	3.58021e-162	457.107	Maltose/maltodextrin transport ATP-binding protein MalK (EC 3.6.3.19)
DSM21625_CDS1823	DSM2542_CDS2918	DSM2543_CDS0264	DSM6285_CDS2682	G	COG0395	UgpE	4.2851e-61	195.086	putative sugar ABC transporter, permease protein
DSM21625_CDS1824	DSM2542_CDS2919	DSM2543_CDS0265	DSM6285_CDS2683	G	COG1175	UgpA	7.08491e-59	189.741	Sugar ABC transporter, permease protein
DSM21625_CDS1825	DSM2542_CDS2920	DSM2543_CDS0266	DSM6285_CDS2684	G	cl25886	UgpB superfamily	5.35214e-57	194.891	Maltose/maltodextrin ABC transporter, substrate binding periplasmic protein MalE
DSM21625_CDS1826	DSM2542_CDS2921	DSM2543_CDS0267	DSM6285_CDS2685	S					Hypothetical protein
DSM21625_CDS1827	DSM2542_CDS2922	DSM2543_CDS0268	DSM6285_CDS2686	K	COG1609	PurR	1.92503e-106	314.247	Transcriptional regulator, LacI family
DSM21625_CDS1828	DSM2542_CDS2923	DSM2543_CDS0269	DSM6285_CDS2689	E	COG1509	EpmB	2.53119e-158	449.043	Lysine 2,3-aminomutase (EC 5.4.3.2)
DSM21625_CDS1831	DSM2542_CDS2926	DSM2543_CDS0272	DSM6285_CDS2697	O	cl00477	H2MP superfamily	8.00977e-76	221.768	Hydrogenase 3 maturation protease (EC 3.4.-.-)
DSM21625_CDS1833	DSM2542_CDS2927	DSM2543_CDS0273	DSM6285_CDS2698	C	COG3260	HycG	2.62902e-79	234.955	Formate hydrogenlyase subunit 7
DSM21625_CDS1835	DSM2542_CDS2929	DSM2543_CDS0274	DSM6285_CDS2699	C	COG3261	HycE2	2.35086e-180	513.418	Hydrogenase-4 component G
DSM21625_CDS1837	DSM2542_CDS2930	DSM2543_CDS0275	DSM6285_CDS2700	C	cl27709	Proton_antipo_M superfamily	1.19443e-166	474.077	Hydrogenase-4 component D
DSM21625_CDS1838	DSM2542_CDS2931	DSM2543_CDS0276	DSM6285_CDS2701	C	PRK06458	PRK06458	0	607.697	Hydrogenase-4 component F
DSM21625_CDS1839	DSM2542_CDS2932	DSM2543_CDS0277	DSM6285_CDS2702	C	PRK11492	hyfE	2.44616e-88	259.118	Hydrogenase-4 component E
DSM21625_CDS1840	DSM2542_CDS2933	DSM2543_CDS0278	DSM6285_CDS2704	C	COG0650	HyfC	4.97994e-76	234.894	Hydrogenase-4 component C
DSM21625_CDS1841	DSM2542_CDS2934	DSM2543_CDS0279	DSM6285_CDS2705	C	PRK06521	PRK06521	0	706.267	Hydrogenase-4 component B (EC 1.-.-.-) / Formate hydrogenlyase subunit 3
DSM21625_CDS1842	DSM2542_CDS2935	DSM2543_CDS0280	DSM6285_CDS2706	S					Hypothetical protein
DSM21625_CDS1843	DSM2542_CDS2936	DSM2543_CDS0281	DSM6285_CDS2707	C	cd01915	CODH	0	875.437	Carbon monoxide dehydrogenase CooS subunit (EC 1.2.99.2)
DSM21625_CDS1844	DSM2542_CDS2937	DSM2543_CDS0282	DSM6285_CDS2708	D	cl27521	CbiA superfamily	2.12756e-69	214.043	CO dehydrogenase accessory protein CooC (nickel insertion)
DSM21625_CDS1845	DSM2542_CDS2938	DSM2543_CDS0283	DSM6285_CDS2710	S	cl00438	FMN_red superfamily	5.88546e-106	302.391	NAD(P)H oxidoreductase YRKL (EC 1.6.99.-) @ Putative NADPH-quinone reductase (modulator of drug activity B) @ Flavodoxin 2
DSM21625_CDS1846	DSM2542_CDS2939	DSM2543_CDS0284	DSM6285_CDS2711	P	cd03379	beta_CA_cladeD	7.39321e-69	205.948	Carbonic anhydrase (EC 4.2.1.1)
DSM21625_CDS1848	DSM2542_CDS2941	DSM2543_CDS0286	DSM6285_CDS2713	G	cl27934	MFS_3 superfamily	3.07296e-28	113.955	Permease, putative
DSM21625_CDS1849	DSM2542_CDS2942	DSM2543_CDS0287	DSM6285_CDS2716	S					Hypothetical protein
DSM21625_CDS1852	DSM2542_CDS2945	DSM2543_CDS0290	DSM6285_CDS2717	N, T	cd01068	globin_sensor	2.00372e-51	170.047	Methyl-accepting chemotaxis protein
DSM21625_CDS1853	DSM2542_CDS2948	DSM2543_CDS0293	DSM6285_CDS2718	P	cl17781	Chromate_transp superfamily	3.67197e-87	268.857	Chromate transport protein ChrA
DSM21625_CDS1854	DSM2542_CDS2950	DSM2543_CDS0295	DSM6285_CDS2722	L	cl25410	PolY superfamily	0	720.661	DNA polymerase IV (EC 2.7.7.7)
DSM21625_CDS1856	DSM2542_CDS1335	DSM2543_CDS2862	DSM6285_CDS1159	P	COG1253	TlyC	6.82705e-153	440.195	Magnesium and cobalt efflux protein CorC
DSM21625_CDS1857	DSM2542_CDS1334	DSM2543_CDS2861	DSM6285_CDS1157	S	cl01049	Zn_peptidase_2 superfamily	2.10789e-114	325.882	Probable metal-dependent peptidase
DSM21625_CDS1858	DSM2542_CDS2953	DSM2543_CDS1954	DSM6285_CDS0219	S	cl22933	Spo0M superfamily	5.43754e-58	185.375	FIG00674455: hypothetical protein
DSM21625_CDS1859	DSM2542_CDS2954	DSM2543_CDS0299	DSM6285_CDS2723	K	cl02600	HTH_MerR-SF superfamily	1.2607e-09	50.967	Transcriptional regulator, MerR family
DSM21625_CDS1861	DSM2542_CDS2956	DSM2543_CDS0300	DSM6285_CDS2724	S					FIG00674834: hypothetical protein
DSM21625_CDS1862	DSM2542_CDS1302	DSM2543_CDS0117	DSM6285_CDS3943	L	COG3666	COG3666	8.56864e-33	122.557	Mobile element protein
DSM21625_CDS1863	DSM2542_CDS2957	DSM2543_CDS0301	DSM6285_CDS2725	I	cd03453	SAV4209_like	9.37669e-50	154.787	MaoC family protein
DSM21625_CDS1864	DSM2542_CDS2958	DSM2543_CDS0302	DSM6285_CDS2726	S	pfam13452	MaoC_dehydrat_N	3.30478e-50	156.675	FIG00672907: hypothetical protein
DSM21625_CDS1865	DSM2542_CDS2959	DSM2543_CDS0303	DSM6285_CDS2727	I	cd05333	BKR_SDR_c	5.42117e-114	326.427	3-oxoacyl-[acyl-carrier protein] reductase (EC 1.1.1.100)
DSM21625_CDS1866	DSM2542_CDS2960	DSM2543_CDS0304	DSM6285_CDS2728	K	PRK00481	PRK00481	2.97052e-106	307.106	NAD-dependent protein deacetylase of SIR2 family
DSM21625_CDS1867	DSM2542_CDS1704	DSM2543_CDS0305	DSM6285_CDS2729	E	cl26159	AA_permease_2 superfamily	2.7847e-82	261.909	Arginine/ornithine antiporter ArcD
DSM21625_CDS1868	DSM2542_CDS2962	DSM2543_CDS0306	DSM6285_CDS2730	S	cl27204	DUF350 superfamily	3.15076e-22	84.7276	FIG00674217: hypothetical protein
DSM21625_CDS1869	DSM2542_CDS2963	DSM2543_CDS0307	DSM6285_CDS2731	E	cl23821	GSP_synth superfamily	1.45323e-90	278.683	Similarity with glutathionylspermidine synthase (EC 6.3.1.8), group 2
DSM21625_CDS1870	DSM2542_CDS2964	DSM2543_CDS0308	DSM6285_CDS2733	S					Phosphonate ABC transporter phosphate-binding periplasmic component (TC 3.A.1.9.1)
DSM21625_CDS1871	DSM2542_CDS2965	DSM2543_CDS0309	DSM6285_CDS2734	S					Conserved hypothetical protein
DSM21625_CDS1872	DSM2542_CDS2966	DSM2543_CDS0310	DSM6285_CDS2735	S	TIGR03943	TIGR03943	1.92247e-64	201.348	FIG00674509: hypothetical protein
DSM21625_CDS1874	DSM2542_CDS2968	DSM2543_CDS0312	DSM6285_CDS2739	S					Hypothetical protein
DSM21625_CDS1875	DSM2542_CDS2969	DSM2543_CDS0313	DSM6285_CDS2741	S					Hypothetical protein
DSM21625_CDS1876	DSM2542_CDS2970	DSM2543_CDS0314	DSM6285_CDS2742	S					FIG00673117: hypothetical protein
DSM21625_CDS1877	DSM2542_CDS2971	DSM2543_CDS0315	DSM6285_CDS2743	S					FIG00675305: hypothetical protein
DSM21625_CDS1881	DSM2542_CDS2974	DSM2543_CDS0318	DSM6285_CDS2744	S	cl27122	LXG superfamily	2.3564e-14	70.7663	YeeF
DSM21625_CDS1883	DSM2542_CDS2975	DSM2543_CDS0319	DSM6285_CDS2745	S					Hypothetical protein
DSM21625_CDS1884	DSM2542_CDS2976	DSM2543_CDS0320	DSM6285_CDS2746	S					Transposase
DSM21625_CDS1885	DSM2542_CDS2977	DSM2543_CDS0321	DSM6285_CDS2747	P	COG2608	CopZ	3.42571e-21	77.8065	Copper(I) chaperone CopZ
DSM21625_CDS1886	DSM2542_CDS2978	DSM2543_CDS0322	DSM6285_CDS2748	P	cd02094	P-type_ATPase_Cu-like	0	1046.3	Copper-translocating P-type ATPase (EC 3.6.3.4)
DSM21625_CDS1887	DSM2542_CDS2979	DSM2543_CDS0323	DSM6285_CDS2749	S	cl00846	CsoR-like_DUF156 superfamily	3.2351e-43	135.315	Repressor CsoR of the copZA operon
DSM21625_CDS1888	DSM2542_CDS2980	DSM2543_CDS0324	DSM6285_CDS2750	S	cl27129	Peptidase_M17 superfamily	0.00074839	34.9454	Hypothetical protein
DSM21625_CDS1889	DSM2542_CDS2986	DSM2543_CDS0330	DSM6285_CDS2751	K	cl26224	TetR_C superfamily	4.55674e-37	128.086	tetracycline repressor protein
DSM21625_CDS1890	DSM2542_CDS2987	DSM2543_CDS0331	DSM6285_CDS2752	S					Hypothetical protein
DSM21625_CDS1891	DSM2542_CDS2988	DSM2543_CDS0332	DSM6285_CDS2753	S					Hypothetical protein
DSM21625_CDS1892	DSM2542_CDS2989	DSM2543_CDS0333	DSM6285_CDS2754	S	cl01075	Cons_hypoth698 superfamily	1.3761e-37	139.67	Inner membrane protein
DSM21625_CDS1893	DSM2542_CDS2990	DSM2543_CDS0334	DSM6285_CDS2755	S	cl15009	DUF3784 superfamily	0.00200732	33.6814	Hypothetical protein
DSM21625_CDS1894	DSM2542_CDS2991	DSM2543_CDS0335	DSM6285_CDS2756	S					Hypothetical protein
DSM21625_CDS1895	DSM2542_CDS2992	DSM2543_CDS0336	DSM6285_CDS2757	C	cd02146	NfsA_FRP	2.09381e-107	309.114	Oxygen-insensitive NADPH nitroreductase (EC 1.-.-.-)
DSM21625_CDS1896	DSM2542_CDS2993	DSM2543_CDS0337	DSM6285_CDS2758	K	cd00090	HTH_ARSR	2.62966e-20	77.7241	Transcriptional regulator, ArsR family
DSM21625_CDS1897	DSM2542_CDS2994	DSM2543_CDS0338	DSM6285_CDS2759	S	cd07814	SRPBCC_CalC_Aha1-like	2.14425e-26	96.2787	Hypothetical protein
DSM21625_CDS1898	DSM2542_CDS2995	DSM2543_CDS0340	DSM6285_CDS2760	S	COG5658	COG5658	1.22591e-25	98.2196	FIG038982: hypothetical protein
DSM21625_CDS1899	DSM2542_CDS2996	DSM2543_CDS0341	DSM6285_CDS2761	K	cd00090	HTH_ARSR	6.62282e-21	78.1093	FIG004131: Transcriptional regulator, ArsR family
DSM21625_CDS1900	DSM2542_CDS2997	DSM2543_CDS0342	DSM6285_CDS2762	O	COG1741	YhaK	2.80327e-75	230.655	Pirin
DSM21625_CDS1901	DSM2542_CDS2999	DSM2543_CDS0344	DSM6285_CDS2764	I	PRK00170	PRK00170	3.32547e-106	303.354	FMN-dependent NADH-azoreductase
DSM21625_CDS1904	DSM2542_CDS3002	DSM2543_CDS0346	DSM6285_CDS2765	S	COG1277	NosY	3.16827e-18	82.8982	ABC transporter, permease protein
DSM21625_CDS1905	DSM2542_CDS3003	DSM2543_CDS1312	DSM6285_CDS3741	V	COG1131	CcmA	1.37779e-103	304.23	ABC transporter, ATP-binding protein
DSM21625_CDS1906	DSM2542_CDS3004	DSM2543_CDS0348	DSM6285_CDS2766	E	cd04506	SGNH_hydrolase_YpmR_like	1.56004e-86	256.021	FIG006988: Lipase/Acylhydrolase with GDSL-like motif
DSM21625_CDS1907	DSM2542_CDS3005	DSM2543_CDS0349	DSM6285_CDS2767	S					Hypothetical protein
DSM21625_CDS1908	DSM2542_CDS3006	DSM2543_CDS0350	DSM6285_CDS2768	S	cd07726	ST1585-like_MBL-fold	8.65064e-114	327.913	Beta-lactamase related protein
DSM21625_CDS1909	DSM2542_CDS3007	DSM2543_CDS0351	DSM6285_CDS2769	S	COG0730	YfcA	6.78928e-33	121.318	Membrane protein, putative
DSM21625_CDS1910	DSM2542_CDS3008	DSM2543_CDS0352	DSM6285_CDS2770	S					Hypothetical protein
DSM21625_CDS1911	DSM2542_CDS3009	DSM2543_CDS0353	DSM6285_CDS2771	S	pfam03649	UPF0014	2.28116e-63	197.695	FIG00674996: hypothetical protein
DSM21625_CDS1912	DSM2542_CDS3010	DSM2543_CDS0354	DSM6285_CDS2773	S	pfam06094	GGACT	1.1286e-27	98.2347	FIG00672612: hypothetical protein
DSM21625_CDS1913	DSM2542_CDS3011	DSM2543_CDS0355	DSM6285_CDS2774	S					Hypothetical protein
DSM21625_CDS1914	DSM2542_CDS3012	DSM2543_CDS0356	DSM6285_CDS2775	O	cd02969	PRX_like1	9.51461e-104	294.917	PPO candidate 1
DSM21625_CDS1915	DSM2542_CDS3013	DSM2543_CDS0357	DSM6285_CDS2776	S					Hypothetical protein
DSM21625_CDS1916	DSM2542_CDS3014	DSM2543_CDS0358	DSM6285_CDS2777	C	TIGR03558	oxido_grp_1	1.57502e-172	481.216	Luciferase-like monooxygenase (EC 1.14.-.-)
DSM21625_CDS1917	DSM2542_CDS3015	DSM2543_CDS0359	DSM6285_CDS2778	S	COG2258	YiiM	8.20239e-89	259.959	Uncharacterized protein conserved in bacteria
DSM21625_CDS1918	DSM2542_CDS3016	DSM2543_CDS0360	DSM6285_CDS2779	V	COG1132	MdlB	0	583.621	Lipid A export ATP-binding/permease protein MsbA
DSM21625_CDS1919	DSM2542_CDS3017	DSM2543_CDS0361	DSM6285_CDS2780	V	COG1132	MdlB	2.92404e-166	484.625	Lipid A export ATP-binding/permease protein MsbA
DSM21625_CDS1920	DSM2542_CDS3018	DSM2543_CDS0362	DSM6285_CDS2781	S	cl00604	STAS superfamily	9.67931e-09	49.5245	Stage II sporulation protein AA
DSM21625_CDS1921	DSM2542_CDS3019	DSM2543_CDS0363	DSM6285_CDS2782	T	pfam13581	HATPase_c_2	4.00188e-12	59.2294	Serine-protein kinase RsbW (EC 2.7.11.1)
DSM21625_CDS1922	DSM2542_CDS3020	DSM2543_CDS0364	DSM6285_CDS2784	T	pfam07228	SpoIIE	6.41982e-34	126.213	Serine phosphatase RsbU, regulator of sigma subunit
DSM21625_CDS1923	DSM2542_CDS3021	DSM2543_CDS0365	DSM6285_CDS2785	S					Hypothetical protein
DSM21625_CDS1924	DSM2542_CDS3022	DSM2543_CDS0366	DSM6285_CDS2787	S	cl00456	SLC5-6-like_sbd superfamily	1.15062e-64	208.257	Spore germination protein GerKB
DSM21625_CDS1925	DSM2542_CDS3023	DSM2543_CDS0367	DSM6285_CDS2789	S	TIGR02887	spore_ger_x_C	4.34038e-106	317.27	Spore germination protein GerKC
DSM21625_CDS1926	DSM2542_CDS3024	DSM2543_CDS0368	DSM6285_CDS2790	S	pfam03323	GerA	0	714.144	Spore germination protein GerKA
DSM21625_CDS1927	DSM2542_CDS3025	DSM2543_CDS0369	DSM6285_CDS2791	S					FIG00674139: hypothetical protein
DSM21625_CDS1928	DSM2542_CDS3027	DSM2543_CDS0371	DSM6285_CDS2792	P	cd07545	P-type_ATPase_Cd-like	0	867.889	Lead, cadmium, zinc and mercury transporting ATPase (EC 3.6.3.3) (EC 3.6.3.5); Copper-translocating P-type ATPase (EC 3.6.3.4)
DSM21625_CDS1929	DSM2542_CDS3028	DSM2543_CDS0372	DSM6285_CDS2793	K	cd00090	HTH_ARSR	3.74686e-18	72.3313	Cadmium efflux system accessory protein
DSM21625_CDS1930	DSM2542_CDS3029	DSM2543_CDS0373	DSM6285_CDS2794	S					FIG00672617: hypothetical protein
DSM21625_CDS1931	DSM2542_CDS3030	DSM2543_CDS0374	DSM6285_CDS2795	V	COG1131	CcmA	8.42603e-75	230.657	ABC transporter, ATP-binding protein
DSM21625_CDS1932	DSM2542_CDS3031	DSM2543_CDS0375	DSM6285_CDS2797	K	COG1725	YhcF	1.36954e-37	123.911	Transcriptional regulator, GntR family
DSM21625_CDS1933	DSM2542_CDS3032	DSM2543_CDS0376	DSM6285_CDS2798	S	COG2323	YcaP	7.36398e-73	220.622	FIG00673721: hypothetical protein
DSM21625_CDS1934	DSM2542_CDS3033	DSM2543_CDS0377	DSM6285_CDS2799	T	COG0642	BaeS	2.41914e-47	164.927	Sporulation kinase B homolog 1
DSM21625_CDS1935	DSM2542_CDS3034	DSM2543_CDS0378	DSM6285_CDS2801	E, G	cl28280	RhaT superfamily	4.81607e-19	84.2823	Permease of the drug/metabolite transporter (DMT) superfamily
DSM21625_CDS1936	DSM2542_CDS3035	DSM2543_CDS0379	DSM6285_CDS2802	E, G	cl28280	RhaT superfamily	2.57645e-20	88.1343	Permease of the drug/metabolite transporter (DMT) superfamily
DSM21625_CDS1937	DSM2542_CDS3036	DSM2543_CDS0380	DSM6285_CDS2804	S	cl00456	SLC5-6-like_sbd superfamily	1.73085e-13	69.9705	Spore germination protein XB
DSM21625_CDS1938	DSM2542_CDS3037	DSM2543_CDS0381	DSM6285_CDS2805	S	pfam03323	GerA	1.64946e-171	491.498	Spore germination protein GerKA
DSM21625_CDS1939	DSM2542_CDS3038	DSM2543_CDS0382	DSM6285_CDS2806	S	cl19906	Spore_GerAC superfamily	2.06308e-69	222.51	Spore germination protein XC (pXO1-112)
DSM21625_CDS1940	DSM2542_CDS3039	DSM2543_CDS0383	DSM6285_CDS2807	G	pfam07690	MFS_1	1.85599e-21	94.4134	Fosmidomycin resistance protein
DSM21625_CDS1941	DSM2542_CDS3040	DSM2543_CDS0384	DSM6285_CDS2808	S					FIG00673161: hypothetical protein
DSM21625_CDS1943	DSM2542_CDS3042	DSM2543_CDS0386	DSM6285_CDS2809	S	cl12675	DUF2639 superfamily	1.86038e-08	43.9705	Hypothetical protein
DSM21625_CDS1945	DSM2542_CDS3044	DSM2543_CDS0388	DSM6285_CDS2815	P	cl27908	TRI12 superfamily	1.18579e-129	387.505	Membrane component of multidrug resistance system
DSM21625_CDS1946	DSM2542_CDS3045	DSM2543_CDS0389	DSM6285_CDS2816	V	COG1566	EmrA	1.94045e-38	135.534	Multidrug resistance protein [function not yet clear]
DSM21625_CDS1947	DSM2542_CDS3046	DSM2543_CDS0390	DSM6285_CDS2818	K	smart00347	HTH_MARR	8.30036e-21	80.7159	Transcriptional regulator, MarR family
DSM21625_CDS1948	DSM2542_CDS3047	DSM2543_CDS0391	DSM6285_CDS2819	I	COG4799	MmdA	0	681.247	Methylcrotonyl-CoA carboxylase carboxyl transferase subunit (EC 6.4.1.4)
DSM21625_CDS1949	DSM2542_CDS3048	DSM2543_CDS0392	DSM6285_CDS2820	I	PRK07657	PRK07657	2.74645e-165	457.274	Methylglutaconyl-CoA hydratase (EC 4.2.1.18)
DSM21625_CDS1950	DSM2542_CDS3049	DSM2543_CDS0393	DSM6285_CDS2821	I	PRK05692	PRK05692	0	561.43	Hydroxymethylglutaryl-CoA lyase (EC 4.1.3.4)
DSM21625_CDS1951	DSM2542_CDS3050	DSM2543_CDS0394	DSM6285_CDS2822	I	PRK08225	PRK08225	3.73392e-35	113.344	Biotin carboxyl carrier protein of methylcrotonyl-CoA carboxylase
DSM21625_CDS1952	DSM2542_CDS3051	DSM2543_CDS0395	DSM6285_CDS2823	I	PRK06111	PRK06111	0	907.481	Biotin carboxylase of methylcrotonyl-CoA carboxylase (EC 6.3.4.14)
DSM21625_CDS1953	DSM2542_CDS3052	DSM2543_CDS0396	DSM6285_CDS2824	Q	PRK08315	PRK08315	0	1116.81	Long-chain-fatty-acid--CoA ligase (EC 6.2.1.3) / Acetoacetyl-CoA synthetase [leucine] (EC 6.2.1.16)
DSM21625_CDS1955	DSM2542_CDS3054	DSM2543_CDS0398	DSM6285_CDS2825	K	COG1309	AcrR	3.22929e-19	81.5233	Transcriptional regulator, TetR family
DSM21625_CDS1956	DSM2542_CDS3055	DSM2543_CDS0399	DSM6285_CDS2826	S	COG0655	WrbA	2.21381e-30	109.898	FMN reductase, NADPH-dependent
DSM21625_CDS1957	DSM2542_CDS3056	DSM2543_CDS0400	DSM6285_CDS2827	S					Hypothetical protein
DSM21625_CDS1958	DSM2542_CDS3057	DSM2543_CDS0401	DSM6285_CDS2828	S	cl26327	Abhydrolase_1 superfamily	3.69186e-22	91.1147	Hydrolases of the alpha/beta superfamily
DSM21625_CDS1959	DSM2542_CDS3058	DSM2543_CDS0402	DSM6285_CDS2829	S					FIG00672756: hypothetical protein
DSM21625_CDS1960	DSM2542_CDS3059	DSM2543_CDS0403	DSM6285_CDS2830	S					Hypothetical protein
DSM21625_CDS1961	DSM2542_CDS3060	DSM2543_CDS0404	DSM6285_CDS2831	K					Hypothetical protein
DSM21625_CDS1962	DSM2542_CDS3061	DSM2543_CDS0405	DSM6285_CDS2832	S					FIG00673356: hypothetical protein
DSM21625_CDS1963	DSM2542_CDS3062	DSM2543_CDS0406	DSM6285_CDS2833	E	PRK08198	PRK08198	0	650.668	Threonine dehydratase (EC 4.3.1.19)
DSM21625_CDS1964	DSM2542_CDS3064	DSM2543_CDS0408	DSM6285_CDS2834	L	cl00281	metallo-dependent_hydrolases superfamily	7.44081e-16	69.9098	Putative deoxyribonuclease similar to YcfH, type 3
DSM21625_CDS1966	DSM2542_CDS3065	DSM2543_CDS0409	DSM6285_CDS2835	V	PRK01766	PRK01766	0	650.337	Multi antimicrobial extrusion protein (Na(+)/drug antiporter), MATE family of MDR efflux pumps
DSM21625_CDS1967	DSM2542_CDS3066	DSM2543_CDS0410	DSM6285_CDS2836	S					Hypothetical protein
DSM21625_CDS1968	DSM2542_CDS1439	DSM2543_CDS2965	DSM6285_CDS1284	S					Hypothetical protein
DSM21625_CDS1969	DSM2542_CDS3068	DSM2543_CDS0412	DSM6285_CDS2837	S					Hypothetical protein
DSM21625_CDS1970	DSM2542_CDS3069	DSM2543_CDS0413	DSM6285_CDS2839	S	COG2962	RarD	1.82546e-99	294.147	RarD protein
DSM21625_CDS1971	DSM2542_CDS3070	DSM2543_CDS0414	DSM6285_CDS2840	P	cd12822	TmCorA-like	1.14395e-69	218.207	Magnesium and cobalt transport protein CorA
DSM21625_CDS1972	DSM2542_CDS3071	DSM2543_CDS0415	DSM6285_CDS2841	P	COG0053	FieF	4.23512e-86	259.493	Cobalt-zinc-cadmium resistance protein
DSM21625_CDS1973	DSM2542_CDS3072	DSM2543_CDS0416	DSM6285_CDS2842	S					Protein of unknown function
DSM21625_CDS1974	DSM2542_CDS3073	DSM2543_CDS0417	DSM6285_CDS2843	S					FIG00675501: hypothetical protein
DSM21625_CDS1975	DSM2542_CDS2343	DSM2543_CDS3871	DSM6285_CDS2362	S	cl27122	LXG superfamily	1.8092e-15	69.6107	Transposase
DSM21625_CDS1976	DSM2542_CDS3080	DSM2543_CDS0420	DSM6285_CDS2845	S	cl24761	DUF4937 superfamily	1.50095e-14	60.8551	FIG00672914: hypothetical protein
DSM21625_CDS1977	DSM2542_CDS3081	DSM2543_CDS0421	DSM6285_CDS2846	S	cl03757	phosphohexomutase superfamily	0.00624389	33.3745	Pterin-4-alpha-carbinolamine dehydratase (EC 4.2.1.96)
DSM21625_CDS1980	DSM2542_CDS3085	DSM2543_CDS0425	DSM6285_CDS2847	S					Hypothetical protein
DSM21625_CDS1981	DSM2542_CDS3086	DSM2543_CDS0426	DSM6285_CDS2848	M	COG1876	LdcB	7.45357e-64	199.984	D-alanyl-D-alanine carboxypeptidase (EC 3.4.16.4)
DSM21625_CDS1982	DSM2542_CDS3087	DSM2543_CDS0427	DSM6285_CDS2849	F	PRK05819	deoD	5.52273e-167	459.708	Purine nucleoside phosphorylase (EC 2.4.2.1)
DSM21625_CDS1983	DSM2542_CDS3088	DSM2543_CDS0428	DSM6285_CDS2850	S					Hypothetical protein
DSM21625_CDS1984	DSM2542_CDS3089	DSM2543_CDS0429	DSM6285_CDS2851	S					Hypothetical protein
DSM21625_CDS1985	DSM2542_CDS3090	DSM2543_CDS0430	DSM6285_CDS2852	S					FIG00673217: hypothetical protein
DSM21625_CDS1986	DSM2542_CDS3091	DSM2543_CDS0431	DSM6285_CDS2853	S					FIG00673439: hypothetical protein
DSM21625_CDS1987	DSM2542_CDS3092	DSM2543_CDS0432	DSM6285_CDS2854	S					FIG00674043: hypothetical protein
DSM21625_CDS1988	DSM2542_CDS3093	DSM2543_CDS0433	DSM6285_CDS2855	S	cl16694	YodL superfamily	0.000276207	36.7368	Protein of unknown function
DSM21625_CDS1989	DSM2542_CDS3094	DSM2543_CDS0434	DSM6285_CDS2856	T	cd14014	STKc_PknB_like	6.58753e-47	157.363	serine/threonine protein kinase-like protein
DSM21625_CDS1990	DSM2542_CDS3095	DSM2543_CDS0435	DSM6285_CDS2857	S					Hypothetical protein
DSM21625_CDS1991	DSM2542_CDS3096	DSM2543_CDS0436	DSM6285_CDS2858	S	pfam10720	DUF2515	4.16601e-151	427.813	FIG00673160: hypothetical protein
DSM21625_CDS1992	DSM2542_CDS3097	DSM2543_CDS0437	DSM6285_CDS2859	S	pfam14162	YozD	1.60304e-18	70.5701	FIG00672790: hypothetical protein
DSM21625_CDS1993	DSM2542_CDS3098	DSM2543_CDS0438	DSM6285_CDS2860	S					Hypothetical protein
DSM21625_CDS1994	DSM2542_CDS3099	DSM2543_CDS0439	DSM6285_CDS2861	S	PRK13672	PRK13672	1.89621e-34	111.503	FIG00673484: hypothetical protein
DSM21625_CDS1995	DSM2542_CDS3100	DSM2543_CDS0440	DSM6285_CDS2862	O	COG0492	TrxB	4.16638e-53	175.558	Thioredoxin reductase (EC 1.8.1.9)
DSM21625_CDS1996	DSM2542_CDS3101	DSM2543_CDS0441	DSM6285_CDS2863	H	PRK06256	PRK06256	0	562.51	Biotin synthase (EC 2.8.1.6)
DSM21625_CDS1997	DSM2542_CDS3102	DSM2543_CDS0442	DSM6285_CDS2864	S	COG2509	COG2509	0	540.371	FIG00672882: hypothetical protein
DSM21625_CDS1998	DSM2542_CDS3103	DSM2543_CDS0443	DSM6285_CDS2865	S	cl01107	DUF502 superfamily	1.64181e-36	126.656	Transporter
DSM21625_CDS1999	DSM2542_CDS3104	DSM2543_CDS0444	DSM6285_CDS2866	P	cd12827	EcCorA_ZntB-like_u2	8.81315e-146	411.511	Magnesium and cobalt transport protein CorA
DSM21625_CDS2001	DSM2542_CDS3106	DSM2543_CDS0445	DSM6285_CDS2867	S					Hypothetical protein
DSM21625_CDS2002	DSM2542_CDS3107	DSM2543_CDS0446	DSM6285_CDS2868	S	COG4841	YneR	3.4299e-39	125.277	Hypothetical protein
DSM21625_CDS2003	DSM2542_CDS3108	DSM2543_CDS0447	DSM6285_CDS2869	Q	TIGR00369	unchar_dom_1	9.96285e-42	134.009	ComA operon protein 2
DSM21625_CDS2004	DSM2542_CDS3109	DSM2543_CDS0448	DSM6285_CDS2870	S					Hypothetical protein
DSM21625_CDS2005	DSM2542_CDS3110	DSM2543_CDS0449	DSM6285_CDS2871	S	COG0824	FadM	2.06109e-49	154.324	4-hydroxybenzoyl-CoA thioesterase family active site
DSM21625_CDS2006	DSM2542_CDS3111	DSM2543_CDS0450	DSM6285_CDS2873	M	PRK03830	PRK03830	1.22308e-22	81.9858	Thioredoxin related protein
DSM21625_CDS2007	DSM2542_CDS3112	DSM2543_CDS0451	DSM6285_CDS2874	M	PRK09398	sspN	8.39555e-15	60.1704	Acid-soluble spore protein N
DSM21625_CDS2008	DSM2542_CDS3113	DSM2543_CDS0452	DSM6285_CDS2875	S	pfam13040	Fur_reg_FbpB	3.49077e-06	37.9179	Hypothetical protein
DSM21625_CDS2009	DSM2542_CDS3114	DSM2543_CDS0453	DSM6285_CDS2876	O	cd02966	TlpA_like_family	4.74268e-52	161.635	Thiol:disulfide oxidoreductase related to ResA
DSM21625_CDS2010	DSM2542_CDS3115	DSM2543_CDS0454	DSM6285_CDS2877	S					Hypothetical protein
DSM21625_CDS2011	DSM2542_CDS3116	DSM2543_CDS0455	DSM6285_CDS2878	P	COG2897	SseA	3.89918e-109	316.966	Thiosulfate sulfurtransferase, rhodanese (EC 2.8.1.1)
DSM21625_CDS2012	DSM2542_CDS3117	DSM2543_CDS0456	DSM6285_CDS2879	S	pfam10752	DUF2533	1.55907e-41	130.568	FIG00675519: hypothetical protein
DSM21625_CDS2013	DSM2542_CDS3118	DSM2543_CDS0457	DSM6285_CDS2881	S	cd09912	DLP_2	4.67427e-48	169.264	Uncharacterized protein Bsub YpbR
DSM21625_CDS2014	DSM2542_CDS3119	DSM2543_CDS0458	DSM6285_CDS2882	S	cl21511	PEMT superfamily	1.75078e-46	150.173	Alkylpyrone O-methyltransferase (B. subtilis BpsB)
DSM21625_CDS2015	DSM2542_CDS3120	DSM2543_CDS0459	DSM6285_CDS2883	Q	cl28397	FabH superfamily	8.89105e-147	418.342	Chalcone synthase (EC 2.3.1.74)
DSM21625_CDS2016	DSM2542_CDS3121	DSM2543_CDS0460	DSM6285_CDS2884	F	TIGR03173	pbuX	1.6514e-180	508.986	Xanthine permease
DSM21625_CDS2017	DSM2542_CDS3122	DSM2543_CDS0461	DSM6285_CDS2885	F	PRK09219	PRK09219	4.03347e-113	319.807	Xanthine phosphoribosyltransferase (EC 2.4.2.22)
DSM21625_CDS2018	DSM2542_CDS3123	DSM2543_CDS0462	DSM6285_CDS2886	S					Hypothetical protein
DSM21625_CDS2019	DSM2542_CDS3124	DSM2543_CDS0463	DSM6285_CDS2887	S					CbaB and cbaA genes for subunit II and subunit I of b(o/a)3-type cytochrome c oxidase
DSM21625_CDS2020	DSM2542_CDS3125	DSM2543_CDS0464	DSM6285_CDS2888	C	cd13913	ba3_CcO_II_C	6.63544e-60	180.458	Cytochrome c oxidase (B(O/a)3-type) chain II (EC 1.9.3.1)
DSM21625_CDS2021	DSM2542_CDS3126	DSM2543_CDS0465	DSM6285_CDS2889	C	cd01660	ba3-like_Oxidase_I	0	645.881	Cytochrome c oxidase (B(O/a)3-type) chain I (EC 1.9.3.1)
DSM21625_CDS2022	DSM2542_CDS3127	DSM2543_CDS0466	DSM6285_CDS2890	E	cd06460	M32_Taq	0	795.144	Thermostable carboxypeptidase 1 (EC 3.4.17.19)
DSM21625_CDS2023	DSM2542_CDS3128	DSM2543_CDS0467	DSM6285_CDS2891	L	COG1199	DinG	2.86925e-119	369.134	DinG family ATP-dependent helicase YpvA
DSM21625_CDS2024	DSM2542_CDS3129	DSM2543_CDS0468	DSM6285_CDS2892	S					FIG00673192: hypothetical protein
DSM21625_CDS2025	DSM2542_CDS3130	DSM2543_CDS0469	DSM6285_CDS2893	T	cl25447	COG5001 superfamily	2.74802e-118	364.773	diguanylate cyclase/phosphodiesterase (GGDEF & EAL domains) with PAS/PAC sensor(s)
DSM21625_CDS2026	DSM2542_CDS3131	DSM2543_CDS0470	DSM6285_CDS2894	D	PRK14127	PRK14127	6.92247e-49	150.162	Cell division protein GpsB, coordinates the switch between cylindrical and septal cell wall synthesis by re-localization of PBP1
DSM21625_CDS2027	DSM2542_CDS3132	DSM2543_CDS0471	DSM6285_CDS2895	S					Hypothetical protein
DSM21625_CDS2028	DSM2542_CDS3133	DSM2543_CDS0472	DSM6285_CDS2896	S	cl12676	Spore-coat_CotD superfamily	1.57671e-12	56.9164	Inner spore coat protein D
DSM21625_CDS2029	DSM2542_CDS3134	DSM2543_CDS0473	DSM6285_CDS2897	S	cl27568	TIP49 superfamily	0.00662263	33.4367	FIG00675208: hypothetical protein
DSM21625_CDS2030	DSM2542_CDS3135	DSM2543_CDS0474	DSM6285_CDS2900	L	cl27303	YprB superfamily	3.53127e-88	268.995	Predicted exonuclease
DSM21625_CDS2031	DSM2542_CDS3136	DSM2543_CDS0475	DSM6285_CDS2901	L	COG1205	YprA	0	754.628	ATP-dependent RNA helicase
DSM21625_CDS2032	DSM2542_CDS3137	DSM2543_CDS0476	DSM6285_CDS2902	K	COG1414	IclR	1.88729e-102	297.983	Transcriptional regulator KdgR, KDG operon repressor
DSM21625_CDS2033	DSM2542_CDS3138	DSM2543_CDS0477	DSM6285_CDS2904	Q	pfam01557	FAA_hydrolase	4.62806e-73	221.764	Fumarylacetoacetate hydrolase family protein
DSM21625_CDS2035	DSM2542_CDS3140	DSM2543_CDS0479	DSM6285_CDS2905	C	PRK02999	PRK02999	0	1616	Malate synthase G (EC 2.3.3.9)
DSM21625_CDS2036	DSM2542_CDS3141	DSM2543_CDS0480	DSM6285_CDS2909	C	cl28072	FAD-oxidase_C superfamily	0	518.175	Glycolate dehydrogenase (EC 1.1.99.14), subunit GlcD
DSM21625_CDS2037	DSM2542_CDS3142	DSM2543_CDS0481	DSM6285_CDS2913	C	COG0247	GlpC	2.21999e-97	297.626	Glycolate dehydrogenase (EC 1.1.99.14), iron-sulfur subunit GlcF
DSM21625_CDS2038	DSM2542_CDS3143	DSM2543_CDS0482	DSM6285_CDS2915	C	COG0277	GlcD	6.27112e-57	194.343	Glycolate dehydrogenase (EC 1.1.99.14), FAD-binding subunit GlcE
DSM21625_CDS2039	DSM2542_CDS3144	DSM2543_CDS0483	DSM6285_CDS2916	I	COG2084	MmsB	1.46603e-95	283.71	2-hydroxy-3-oxopropionate reductase (EC 1.1.1.60)
DSM21625_CDS2040	DSM2542_CDS3145	DSM2543_CDS0484	DSM6285_CDS2918	G	TIGR03234	OH-pyruv-isom	9.95639e-132	372.441	Hydroxypyruvate isomerase (EC 5.3.1.22)
DSM21625_CDS2041	DSM2542_CDS3146	DSM2543_CDS0485	DSM6285_CDS2919	S	cd10432	BI-1-like_bacterial	9.90081e-31	111.884	Arginine/ornithine antiporter ArcD
DSM21625_CDS2042	DSM2542_CDS3148	DSM2543_CDS2095	DSM6285_CDS0365	E	cl00342	Trp-synth-beta_II superfamily	6.8973e-156	437.183	Cysteine synthase (EC 2.5.1.47)
DSM21625_CDS2043	DSM2542_CDS3149	DSM2543_CDS0488	DSM6285_CDS2920	T	cl27674	BaeS superfamily	1.31851e-70	227.091	Sensor protein basS/pmrB (EC 2.7.3.-)
DSM21625_CDS2044	DSM2542_CDS3150	DSM2543_CDS0489	DSM6285_CDS2921	T	COG0745	OmpR	6.60548e-92	269.167	DNA-binding response regulator
DSM21625_CDS2045	DSM2542_CDS3151	DSM2543_CDS0490	DSM6285_CDS2922	S	TIGR02276	beta_rpt_yvtn	0.000128172	38.4312	Phosphonate ABC transporter phosphate-binding periplasmic component (TC 3.A.1.9.1)
DSM21625_CDS2046	DSM2542_CDS3152	DSM2543_CDS0491	DSM6285_CDS2923	T	COG0642	BaeS	1.84672e-48	166.468	Sensor histidine kinase
DSM21625_CDS2047	DSM2542_CDS3153	DSM2543_CDS0492	DSM6285_CDS2924	S					FIG00673758: hypothetical protein
DSM21625_CDS2048	DSM2542_CDS3154	DSM2543_CDS0493	DSM6285_CDS2925	S					Hypothetical protein
DSM21625_CDS2049	DSM2542_CDS3155	DSM2543_CDS0494	DSM6285_CDS2926	S	cl26965	CCP_MauG superfamily	0.00185656	40.8622	FIG00674726: hypothetical protein
DSM21625_CDS2050	DSM2542_CDS3156	DSM2543_CDS0495	DSM6285_CDS2927	S					Hypothetical protein
DSM21625_CDS2051	DSM2542_CDS3157	DSM2543_CDS0496	DSM6285_CDS2928	E	cl28392	PTR2 superfamily	2.55926e-113	342.342	Di/tripeptide permease DtpT
DSM21625_CDS2052	DSM2542_CDS3158	DSM2543_CDS0497	DSM6285_CDS2929	S	cl23956	YitT_membrane superfamily	5.51912e-20	82.9077	Integral membrane protein
DSM21625_CDS2054	DSM2542_CDS3160	DSM2543_CDS0499	DSM6285_CDS2933	E	cl26157	LysP superfamily	0	691.56	Lysine-specific permease
DSM21625_CDS2055	DSM2542_CDS3161	DSM2543_CDS0500	DSM6285_CDS2935	U	PRK14861	tatA	4.75168e-25	86.5615	Twin-arginine translocation protein TatA
DSM21625_CDS2056	DSM2542_CDS3162	DSM2543_CDS0501	DSM6285_CDS2936	S	cl06949	SspH superfamily	2.65404e-18	70.459	Small, acid-soluble spore protein H 2
DSM21625_CDS2057	DSM2542_CDS3163	DSM2543_CDS0502	DSM6285_CDS2937	G	cl21495	DUF418 superfamily	1.30574e-28	112.852	Arginine/ornithine antiporter ArcD
DSM21625_CDS2058	DSM2542_CDS3180	DSM2543_CDS0518	DSM6285_CDS2939	H	PRK00043	thiE	1.96903e-87	256.648	Thiamin-phosphate pyrophosphorylase (EC 2.5.1.3)
DSM21625_CDS2059	DSM2542_CDS3181	DSM2543_CDS0519	DSM6285_CDS2940	H	PRK06427	PRK06427	1.06415e-152	426.079	Hydroxymethylpyrimidine kinase (EC 2.7.1.49) @ Hydroxymethylpyrimidine phosphate kinase ThiD (EC 2.7.4.7)
DSM21625_CDS2060	DSM2542_CDS3182	DSM2543_CDS0520	DSM6285_CDS2941	H	PRK09355	PRK09355	1.29222e-136	386.463	Hydroxyethylthiazole kinase (EC 2.7.1.50)
DSM21625_CDS2061	DSM2542_CDS0213	DSM2543_CDS1738	DSM6285_CDS4196	M	cd04187	DPM1_like_bac	6.48033e-65	203.093	Glycosyltransferase
DSM21625_CDS2062	DSM2542_CDS0212	DSM2543_CDS1737	DSM6285_CDS4171	S	cl21590	PMT_2 superfamily	2.16362e-06	50.0456	FIG00672966: hypothetical protein
DSM21625_CDS2064	DSM2542_CDS3185	DSM2543_CDS0523	DSM6285_CDS2942	S					Hypothetical protein
DSM21625_CDS2065	DSM2542_CDS3186	DSM2543_CDS0524	DSM6285_CDS2943	Q	PRK08314	PRK08314	0	997.935	Long-chain-fatty-acid--CoA ligase (EC 6.2.1.3)
DSM21625_CDS2066	DSM2542_CDS3187	DSM2543_CDS0525	DSM6285_CDS2944	S					Hypothetical protein
DSM21625_CDS2068	DSM2542_CDS3189	DSM2543_CDS0527	DSM6285_CDS2945	K	cl05822	XylR_N superfamily	1.58032e-20	86.4123	sigma-54 dependent transcriptional regulator
DSM21625_CDS2069	DSM2542_CDS3190	DSM2543_CDS0528	DSM6285_CDS2946	C	cl26812	NqrF superfamily	9.77174e-21	83.3816	2-polyprenylphenol hydroxylase and related flavodoxin oxidoreductases / CDP-6-deoxy-delta-3,4-glucoseen reductase-like
DSM21625_CDS2071	DSM2542_CDS0123	DSM2543_CDS1648	DSM6285_CDS4064	C	cd07093	ALDH_F8_HMSADH	0	785.602	5-carboxymethyl-2-hydroxymuconate semialdehyde dehydrogenase (EC 1.2.1.60)
DSM21625_CDS2072	DSM2542_CDS3193	DSM2543_CDS0531	DSM6285_CDS2948	S	cl00235	4Oxalocrotonate_Tautomerase superfamily	4.33945e-22	79.8415	4-oxalocrotonate tautomerase (EC 5.3.2.-)
DSM21625_CDS2073	DSM2542_CDS3194	DSM2543_CDS0532	DSM6285_CDS2949	Q	cl11421	FAA_hydrolase superfamily	7.66456e-88	261.63	4-oxalocrotonate decarboxylase (EC 4.1.1.77)
DSM21625_CDS2076	DSM2542_CDS3197	DSM2543_CDS0535	DSM6285_CDS2951	Q	cl11421	FAA_hydrolase superfamily	8.97282e-98	286.235	4-oxalocrotonate decarboxylase (EC 4.1.1.77)
DSM21625_CDS2077	DSM2542_CDS3198	DSM2543_CDS0536	DSM6285_CDS2952	S	cl26327	Abhydrolase_1 superfamily	3.25356e-44	151.224	2-hydroxymuconic semialdehyde hydrolase (EC 3.7.1.9)
DSM21625_CDS2078	DSM2542_CDS3201	DSM2543_CDS0538	DSM6285_CDS2953	Q	TIGR03211	catechol_2_3	1.04608e-172	479.048	Catechol 2,3-dioxygenase (EC 1.13.11.2)
DSM21625_CDS2079	DSM2542_CDS3202	DSM2543_CDS0539	DSM6285_CDS2954	S	pfam03928	Haem_degrading	2.78694e-45	143.001	Protein GlcG
DSM21625_CDS2080	DSM2542_CDS3203	DSM2543_CDS0540	DSM6285_CDS2955	H	cd02064	FAD_synthetase_N	1.49745e-63	197.377	Riboflavin kinase (EC 2.7.1.26) / FMN adenylyltransferase (EC 2.7.7.2)
DSM21625_CDS2081	DSM2542_CDS0128	DSM2543_CDS1653	DSM6285_CDS4071	S	pfam01613	Flavin_Reduct	6.24727e-51	159.736	Nitrilotriacetate monooxygenase component B (EC 1.14.13.-)
DSM21625_CDS2082	DSM2542_CDS3205	DSM2543_CDS0542	DSM6285_CDS2956	Q	cl26440	HpaB_N superfamily	0	633.122	4-hydroxyphenylacetate 3-monooxygenase (EC 1.14.13.3)
DSM21625_CDS2083	DSM2542_CDS3206	DSM2543_CDS0543	DSM6285_CDS2957	S					Hypothetical protein
DSM21625_CDS2084	DSM2542_CDS3207	DSM2543_CDS0544	DSM6285_CDS2958	S	cl26187	PRK06698 superfamily	2.72143e-58	190.608	hydrolase, haloacid dehalogenase-like family protein BCZK2594
DSM21625_CDS2086	DSM2542_CDS3209	DSM2543_CDS0546	DSM6285_CDS2959	S					Hypothetical protein
DSM21625_CDS2087	DSM2542_CDS3210	DSM2543_CDS0547	DSM6285_CDS2960	P	COG1914	MntH	4.88315e-79	249.124	Mn2+/Fe2+ transporter, NRAMP family
DSM21625_CDS2088	DSM2542_CDS3211	DSM2543_CDS0548	DSM6285_CDS2961	E	PRK05406	PRK05406	2.11752e-154	428.764	Lactam utilization protein LamB
DSM21625_CDS2089	DSM2542_CDS3212	DSM2543_CDS0549	DSM6285_CDS2963	E	COG1984	DUR1B	3.84673e-149	421.637	Allophanate hydrolase 2 subunit 2 (EC 3.5.1.54)
DSM21625_CDS2090	DSM2542_CDS3213	DSM2543_CDS0550	DSM6285_CDS2964	E	pfam02682	CT_C_D	1.34777e-99	287.91	Allophanate hydrolase 2 subunit 1 (EC 3.5.1.54)
DSM21625_CDS2091	DSM2542_CDS3214	DSM2543_CDS0551	DSM6285_CDS2965	K	COG1414	IclR	1.7521e-75	229.032	Transcriptional regulator, IclR family
DSM21625_CDS2092	DSM2542_CDS3215	DSM2543_CDS0552	DSM6285_CDS2966	S					Hypothetical protein
DSM21625_CDS2093	DSM2542_CDS3216	DSM2543_CDS0553	DSM6285_CDS2968	P	cl21473	ArsB_NhaD_permease superfamily	2.61195e-81	259.997	Sodium/di- and tricarboxylate cotransporter
DSM21625_CDS2094	DSM2542_CDS3217	DSM2543_CDS0554	DSM6285_CDS2971	G	cd01171	YXKO-related	4.89921e-94	286.046	NAD(P)HX epimerase / NAD(P)HX dehydratase
DSM21625_CDS2096	DSM2542_CDS3219	DSM2543_CDS1914	DSM6285_CDS0189	P	COG2011	MetP	3.67562e-86	254.028	Methionine ABC transporter permease protein
DSM21625_CDS2097	DSM2542_CDS3220	DSM2543_CDS1916	DSM6285_CDS0190	P	cl21456	Periplasmic_Binding_Protein_Type_2 superfamily	9.89999e-120	341.684	Methionine ABC transporter substrate-binding protein
DSM21625_CDS2098	DSM2542_CDS3221	DSM2543_CDS0558	DSM6285_CDS2972	G	COG2814	AraJ	4.14118e-30	120.026	Permeases of the major facilitator superfamily
DSM21625_CDS2100	DSM2542_CDS3223	DSM2543_CDS0560	DSM6285_CDS2974	S	cl05964	zf-C4_ClpX superfamily	0.000448155	35.2353	Hypothetical protein
DSM21625_CDS2101	DSM2542_CDS3224	DSM2543_CDS0561	DSM6285_CDS2975	S	COG3011	YuxK	2.51171e-44	141.342	FIG00673309: hypothetical protein
DSM21625_CDS2102	DSM2542_CDS3225	DSM2543_CDS0562	DSM6285_CDS2976	S	pfam02586	SRAP	1.50405e-114	327.176	FIG00672695: hypothetical protein
DSM21625_CDS2105	DSM2542_CDS3227	DSM2543_CDS0564	DSM6285_CDS2977	S	smart00283	MA	3.40148e-63	205.983	Methyl-accepting chemotaxis protein
DSM21625_CDS2106	DSM2542_CDS3228	DSM2543_CDS0565	DSM6285_CDS2979	S	pfam10057	DUF2294	7.1101e-41	131.078	Hypothetical protein
DSM21625_CDS2107	DSM2542_CDS3229	DSM2543_CDS0566	DSM6285_CDS2980	I	cl09933	ACAD superfamily	1.78807e-138	407.527	Acyl-CoA dehydrogenase (EC 1.3.8.7)
DSM21625_CDS2108	DSM2542_CDS3230	DSM2543_CDS0567	DSM6285_CDS2981	Q	cl27678	AMP-binding superfamily	0	527.062	Long-chain-fatty-acid--CoA ligase (EC 6.2.1.3)
DSM21625_CDS2109	DSM2542_CDS3231	DSM2543_CDS0568	DSM6285_CDS2982	K	cd04776	HTH_GnyR	3.57647e-45	142.669	Predicted transcriptional regulator LiuR of leucine degradation pathway, MerR family
DSM21625_CDS2110	DSM2542_CDS3232	DSM2543_CDS0569	DSM6285_CDS2983	S	cl21474	ABC2_membrane superfamily	4.3807e-56	180.271	conserved membrane protein, multidrug efflux associated
DSM21625_CDS2111	DSM2542_CDS3233	DSM2543_CDS0570	DSM6285_CDS2984	S	cl21474	ABC2_membrane superfamily	2.2564e-34	124.434	Alr0191 protein
DSM21625_CDS2112	DSM2542_CDS3234	DSM2543_CDS0571	DSM6285_CDS2985	S	cd03267	ABC_NatA_like	3.10184e-137	388.229	ABC transporter, ATP-binding protein
DSM21625_CDS2114	DSM2542_CDS3236	DSM2543_CDS0573	DSM6285_CDS2986	E	COG1305	YebA	1.2148e-07	50.4375	FIG00672787: hypothetical protein
DSM21625_CDS2115	DSM2542_CDS3237	DSM2543_CDS0574	DSM6285_CDS2987	S					Hypothetical protein
DSM21625_CDS2117	DSM2542_CDS3239	DSM2543_CDS0576	DSM6285_CDS2988	V	COG1131	CcmA	1.11547e-63	199.841	Nitrous oxide reductase maturation protein NosF (ATPase)
DSM21625_CDS2118	DSM2542_CDS3240	DSM2543_CDS0577	DSM6285_CDS2989	S	cl21474	ABC2_membrane superfamily	1.93183e-09	56.6369	Nitrous oxide reductase maturation transmembrane protein NosY
DSM21625_CDS2119	DSM2542_CDS3241	DSM2543_CDS0578	DSM6285_CDS2990	S	cl01769	NosL superfamily	7.32474e-27	98.8079	Lipoprotein, putative
DSM21625_CDS2120	DSM2542_CDS3242	DSM2543_CDS0579	DSM6285_CDS2991	P	cl26242	Beta_helix superfamily	6.62078e-80	251.729	Nitrous oxide reductase maturation protein NosD
DSM21625_CDS2121	DSM2542_CDS3243	DSM2543_CDS0580	DSM6285_CDS2992	K	COG1414	IclR	3.86314e-83	248.677	Transcriptional regulator, IclR family
DSM21625_CDS2122	DSM2542_CDS3244	DSM2543_CDS0581	DSM6285_CDS2993	Q	PRK03584	PRK03584	0	1218.49	Acetoacetyl-CoA synthetase (EC 6.2.1.16)
DSM21625_CDS2123	DSM2542_CDS3245	DSM2543_CDS0582	DSM6285_CDS2994	P	pfam04023	FeoA	3.21432e-26	91.4883	Ferrous iron transport protein A
DSM21625_CDS2124	DSM2542_CDS3246	DSM2543_CDS0583	DSM6285_CDS2998	P	cd01879	FeoB	5.60743e-91	264.703	Ferrous iron transport protein B
DSM21625_CDS2125	DSM2542_CDS3247	DSM2543_CDS0584	DSM6285_CDS2999	P	COG0370	FeoB	1.5801e-75	248.745	Ferrous iron transport protein B
DSM21625_CDS2126	DSM2542_CDS3248	DSM2543_CDS0585	DSM6285_CDS3001	T	cd01949	GGDEF	8.1999e-63	202.787	Sensory box/GGDEF family protein
DSM21625_CDS2127	DSM2542_CDS3249	DSM2543_CDS0586	DSM6285_CDS3002	T	COG3279	LytT	1.71406e-48	159.834	Transcriptional regulator
DSM21625_CDS2128	DSM2542_CDS3250	DSM2543_CDS0588	DSM6285_CDS3003	S					Hypothetical protein
DSM21625_CDS2130	DSM2542_CDS3251	DSM2543_CDS0589	DSM6285_CDS3004	T	pfam00563	EAL	2.90112e-40	138.225	FIG00674746: hypothetical protein
DSM21625_CDS2131	DSM2542_CDS3252	DSM2543_CDS0590	DSM6285_CDS3007	T	cl28304	PRK15347 superfamily	1.38388e-51	183.056	Sensory transduction histidine kinase
DSM21625_CDS2132	DSM2542_CDS3253	DSM2543_CDS0591	DSM6285_CDS3008	S					Hypothetical protein
DSM21625_CDS2133	DSM2542_CDS3255	DSM2543_CDS0593	DSM6285_CDS3009	G	pfam00300	His_Phos_1	8.22432e-80	236.325	Phosphoglycerate mutase (EC 5.4.2.1)
DSM21625_CDS2136	DSM2542_CDS3257	DSM2543_CDS0595	DSM6285_CDS3011	S					FIG00674176: hypothetical protein
DSM21625_CDS2137	DSM2542_CDS3258	DSM2543_CDS0596	DSM6285_CDS3012	S					FIG00672669: hypothetical protein
DSM21625_CDS2138	DSM2542_CDS3259	DSM2543_CDS0597	DSM6285_CDS3013	S	pfam02457	DisA_N	7.17438e-55	169.886	Diadenylate cyclase spyDAC; Bacterial checkpoint controller DisA with nucleotide-binding domain
DSM21625_CDS2139	DSM2542_CDS3260	DSM2543_CDS0598	DSM6285_CDS3014	S	cl26462	FhuF_C superfamily	3.19018e-29	110.314	Hypothetical protein
DSM21625_CDS2140	DSM2542_CDS3261	DSM2543_CDS0599	DSM6285_CDS3016	P	COG1120	FepC	1.94418e-128	364.577	ABC-type Fe3+-siderophore transport system, ATPase component
DSM21625_CDS2141	DSM2542_CDS3262	DSM2543_CDS0600	DSM6285_CDS3017	P	pfam01032	FecCD	2.25381e-86	262.832	ABC-type Fe3+-siderophore transport system, permease 2 component
DSM21625_CDS2142	DSM2542_CDS3263	DSM2543_CDS0601	DSM6285_CDS3018	P	pfam01032	FecCD	3.2564e-86	261.677	ABC-type Fe3+-siderophore transport system, permease component
DSM21625_CDS2144	DSM2542_CDS3264	DSM2543_CDS0602	DSM6285_CDS3022	P	cd01146	FhuD	6.49265e-104	304.594	ABC-type Fe3+-siderophore transport system, periplasmic iron-binding component
DSM21625_CDS2146	DSM2542_CDS3265	DSM2543_CDS0603	DSM6285_CDS3024	S	pfam13798	PCYCGC	1.21214e-91	262.757	FIG00674186: hypothetical protein
DSM21625_CDS2147	DSM2542_CDS3266	DSM2543_CDS0604	DSM6285_CDS3029	L	cl26203	PolC superfamily	1.73188e-100	292.343	DNA polymerase III alpha subunit (EC 2.7.7.7)
DSM21625_CDS2148	DSM2542_CDS3267	DSM2543_CDS0605	DSM6285_CDS3030	T	cl15354	CBS_pair superfamily	1.6006e-59	201.836	FIG00673350: hypothetical protein
DSM21625_CDS2149	DSM2542_CDS3268	DSM2543_CDS0606	DSM6285_CDS3031	P	COG0004	AmtB	5.27271e-115	342.637	Ammonium transporter
DSM21625_CDS2150	DSM2542_CDS3269	DSM2543_CDS0607	DSM6285_CDS3032	S	cl00057	vWFA superfamily	3.68448e-05	40.4485	FIG00674511: hypothetical protein
DSM21625_CDS2151	DSM2542_CDS3270	DSM2543_CDS0608	DSM6285_CDS3033	S					Hypothetical protein
DSM21625_CDS2152	DSM2542_CDS3271	DSM2543_CDS0609	DSM6285_CDS3034	S	pfam13217	DUF4025	1.14147e-13	58.263	FIG00673000: hypothetical protein
DSM21625_CDS2153	DSM2542_CDS3272	DSM2543_CDS0610	DSM6285_CDS3035	S					Hypothetical protein
DSM21625_CDS2154	DSM2542_CDS3273	DSM2543_CDS0611	DSM6285_CDS3036	S	cl11306	DUF2512 superfamily	0.000281828	36.8739	Hypothetical protein
DSM21625_CDS2155	DSM2542_CDS3274	DSM2543_CDS0612	DSM6285_CDS3037	P	pfam05816	TelA	5.41841e-154	437.328	Tellurite resistance protein
DSM21625_CDS2156	DSM2542_CDS3275	DSM2543_CDS0613	DSM6285_CDS3039	S	pfam10112	Halogen_Hydrol	1.43874e-61	190.17	5-bromo-4-chloroindolyl phosphate hydrolysis protein
DSM21625_CDS2157	DSM2542_CDS3276	DSM2543_CDS0615	DSM6285_CDS3041	S					FIG00673678: hypothetical protein
DSM21625_CDS2158	DSM2542_CDS3277	DSM2543_CDS0616	DSM6285_CDS3042	S	cl26236	YvbJ superfamily	1.89722e-11	63.012	FIG00674447: hypothetical protein
DSM21625_CDS2159	DSM2542_CDS3278	DSM2543_CDS0617	DSM6285_CDS3043	S					FIG00673788: hypothetical protein
DSM21625_CDS2160	DSM2542_CDS3279	DSM2543_CDS0618	DSM6285_CDS3058	P	pfam07690	MFS_1	1.1739e-19	89.4058	FIG00673198: hypothetical protein
DSM21625_CDS2161	DSM2542_CDS3280	DSM2543_CDS0619	DSM6285_CDS3059	S					Hypothetical protein
DSM21625_CDS2162	DSM2542_CDS3281	DSM2543_CDS0620	DSM6285_CDS3060	S					Mobile element protein
DSM21625_CDS2166	DSM2542_CDS3286	DSM2543_CDS0625	DSM6285_CDS3061	S					FIG00675386: hypothetical protein
DSM21625_CDS2167	DSM2542_CDS3287	DSM2543_CDS0626	DSM6285_CDS3062	S	cl00465	AI-2E_transport superfamily	0.000430112	43.0089	FIG00302026: hypothetical protein
DSM21625_CDS2168	DSM2542_CDS3288	DSM2543_CDS0627	DSM6285_CDS3063	V	cl25403	ABC_ATPase superfamily	5.62682e-94	275.996	FIG00674189: hypothetical protein
DSM21625_CDS2169	DSM2542_CDS3289	DSM2543_CDS0628	DSM6285_CDS3064	S					Hypothetical protein
DSM21625_CDS2170	DSM2542_CDS1076	DSM2543_CDS1854	DSM6285_CDS4297	L	COG2963	InsE	0.000127985	37.5945	Mobile element protein
DSM21625_CDS2171	DSM2542_CDS3291	DSM2543_CDS1855	DSM6285_CDS4298	L	cl26233	HTH_21 superfamily	7.79052e-59	188.92	Mobile element protein
DSM21625_CDS2172	DSM2542_CDS3292	DSM2543_CDS0631	DSM6285_CDS3065	S					Hypothetical protein
DSM21625_CDS2173	DSM2542_CDS3293	DSM2543_CDS0632	DSM6285_CDS3066	S	cl27122	LXG superfamily	3.92552e-21	83.0927	Hypothetical protein
DSM21625_CDS2174	DSM2542_CDS2345	DSM2543_CDS3874	DSM6285_CDS2363	S	cl27122	LXG superfamily	1.28147e-21	83.0927	Hypothetical protein
DSM21625_CDS2176	DSM2542_CDS3297	DSM2543_CDS0635	DSM6285_CDS3067	S					Hypothetical protein
DSM21625_CDS2177	DSM2542_CDS3298	DSM2543_CDS0636	DSM6285_CDS3077	Q	cl00133	SCP superfamily	2.91063e-74	221.153	Transporter
DSM21625_CDS2179	DSM2542_CDS3300	DSM2543_CDS0638	DSM6285_CDS3078	S					Hypothetical protein
DSM21625_CDS2180	DSM2542_CDS3301	DSM2543_CDS0640	DSM6285_CDS3079	S					Hypothetical protein
DSM21625_CDS2181	DSM2542_CDS3302	DSM2543_CDS0641	DSM6285_CDS3080	C	cl26177	Pyr_redox_2 superfamily	9.94926e-139	406.643	Dihydrolipoamide dehydrogenase of pyruvate dehydrogenase complex (EC 1.8.1.4)
DSM21625_CDS2182	DSM2542_CDS3303	DSM2543_CDS0642	DSM6285_CDS3081	C	PRK11856	PRK11856	1.32424e-161	460.412	Dihydrolipoamide acyltransferase component of branched-chain alpha-keto acid dehydrogenase complex (EC 2.3.1.168)
DSM21625_CDS2183	DSM2542_CDS1783	DSM2543_CDS1930	DSM6285_CDS0200	C	COG0022	AcoB	4.62908e-180	500.524	Branched-chain alpha-keto acid dehydrogenase, E1 component, beta subunit (EC 1.2.4.4)
DSM21625_CDS2184	DSM2542_CDS3305	DSM2543_CDS0644	DSM6285_CDS3082	C	TIGR03181	PDH_E1_alph_x	0	551.365	Branched-chain alpha-keto acid dehydrogenase, E1 component, alpha subunit (EC 1.2.4.4)
DSM21625_CDS2185	DSM2542_CDS3306	DSM2543_CDS0645	DSM6285_CDS3083	E	COG0334	GdhA	2.25245e-110	328.815	Valine dehydrogenase (EC 1.4.1.-)
DSM21625_CDS2186	DSM2542_CDS3307	DSM2543_CDS0646	DSM6285_CDS3084	S	cl00509	hot_dog superfamily	1.43239e-17	72.8185	FIG00674104: hypothetical protein
DSM21625_CDS2187	DSM2542_CDS1456	DSM2543_CDS2982	DSM6285_CDS1301	S	COG1101	PhnK	3.32176e-128	363.954	Methionine ABC transporter ATP-binding protein
DSM21625_CDS2188	DSM2542_CDS1455	DSM2543_CDS2981	DSM6285_CDS1300	S	cl00454	TM_PBP1_branched-chain-AA_like superfamily	3.74648e-91	273.79	ABC transporter permease protein
DSM21625_CDS2189	DSM2542_CDS1454	DSM2543_CDS2980	DSM6285_CDS1299	S	cd06325	PBP1_ABC_uncharacterized_transporter	2.13673e-138	393.476	ABC transporter substrate-binding protein
DSM21625_CDS2190	DSM2542_CDS3311	DSM2543_CDS0650	DSM6285_CDS3085	I	cl27101	NMO superfamily	3.71227e-105	309.372	Enoyl-[acyl-carrier-protein] reductase [FMN] (EC 1.3.1.9)
DSM21625_CDS2191	DSM2542_CDS3312	DSM2543_CDS1443	DSM6285_CDS3885	L	cd04645	LbH_gamma_CA_like	3.62453e-82	239.236	Carbonic anhydrase, family 3
DSM21625_CDS2192	DSM2542_CDS3313	DSM2543_CDS0652	DSM6285_CDS3086	K	TIGR02277	PaaX_trns_reg	1.42061e-129	369.142	Phenylacetic acid degradation operon negative regulatory protein PaaX
DSM21625_CDS2196	DSM2542_CDS3317	DSM2543_CDS0656	DSM6285_CDS3087	C	pfam00171	Aldedh	0	670.396	Phenylacetaldehyde dehydrogenase (EC 1.2.1.39)
DSM21625_CDS2197	DSM2542_CDS3318	DSM2543_CDS0657	DSM6285_CDS3088	Q	cl23717	crotonase-like superfamily	1.03167e-83	250.601	Enoyl-CoA hydratase (EC 4.2.1.17)
DSM21625_CDS2198	DSM2542_CDS3319	DSM2543_CDS0658	DSM6285_CDS3089	I	cl23717	crotonase-like superfamily	4.13582e-101	294.642	Enoyl-CoA hydratase (EC 4.2.1.17)
DSM21625_CDS2199	DSM2542_CDS3320	DSM2543_CDS0659	DSM6285_CDS3090	S	TIGR02118	TIGR02118	1.61721e-35	116.331	Ethyl tert-butyl ether degradation EthD
DSM21625_CDS2200	DSM2542_CDS3321	DSM2543_CDS0660	DSM6285_CDS3091	Q	cl27483	PA_CoA_Oxy4 superfamily	2.80868e-59	180.754	Phenylacetate-CoA oxygenase, PaaJ subunit
DSM21625_CDS2201	DSM2542_CDS3322	DSM2543_CDS0661	DSM6285_CDS3092	Q	cl01346	PaaA_PaaC superfamily	2.19903e-74	227.848	Phenylacetate-CoA oxygenase, PaaI subunit
DSM21625_CDS2202	DSM2542_CDS3323	DSM2543_CDS0662	DSM6285_CDS3093	Q	cl01371	PaaB superfamily	9.18211e-43	135.825	Phenylacetic acid degradation B
DSM21625_CDS2203	DSM2542_CDS3324	DSM2543_CDS0663	DSM6285_CDS3094	Q	PRK13778	paaA	0	511.422	Phenylacetate-CoA oxygenase, PaaG subunit
DSM21625_CDS2204	DSM2542_CDS3325	DSM2543_CDS0664	DSM6285_CDS3096	Q	cl28008	PaaK superfamily	0	641.487	Phenylacetate-coenzyme A ligase (EC 6.2.1.30)
DSM21625_CDS2205	DSM2542_CDS3326	DSM2543_CDS0665	DSM6285_CDS3097	S					Hypothetical protein
DSM21625_CDS2207	DSM2542_CDS3327	DSM2543_CDS0666	DSM6285_CDS3099	Q	cl00509	hot_dog superfamily	6.22292e-35	116.751	Phenylacetic acid degradation protein PaaD, thioesterase
DSM21625_CDS2209	DSM2542_CDS3330	DSM2543_CDS0669	DSM6285_CDS3100	C	cl02872	DHQ_Fe-ADH superfamily	1.91755e-156	444.738	Alcohol dehydrogenase (EC 1.1.1.1)
DSM21625_CDS2210	DSM2542_CDS3331	DSM2543_CDS0670	DSM6285_CDS3102	O	cl10459	Peptidases_S8_S53 superfamily	1.66766e-29	110.121	FIG00673890: hypothetical protein
DSM21625_CDS2211	DSM2542_CDS3332	DSM2543_CDS0671	DSM6285_CDS3103	S					Hypothetical protein
DSM21625_CDS2226	DSM2542_CDS3341	DSM2543_CDS0680	DSM6285_CDS3104	E	cl18945	AAT_I superfamily	0	699.671	Methionine gamma-lyase (EC 4.4.1.11)
DSM21625_CDS2227	DSM2542_CDS3342	DSM2543_CDS0681	DSM6285_CDS3106	E	PRK00911	PRK00911	0	1063.52	Dihydroxy-acid dehydratase (EC 4.2.1.9)
DSM21625_CDS2228	DSM2542_CDS3343	DSM2543_CDS0682	DSM6285_CDS3107	V	pfam04892	VanZ	5.27601e-13	61.2933	Teicoplanin resistance protein vanZ
DSM21625_CDS2229	DSM2542_CDS3344	DSM2543_CDS0683	DSM6285_CDS3108	E	PRK05429	PRK05429	0	563.935	Glutamate 5-kinase (EC 2.7.2.11) / RNA-binding C-terminal domain PUA
DSM21625_CDS2230	DSM2542_CDS3345	DSM2543_CDS0684	DSM6285_CDS3109	E	PRK00197	proA	0	719.928	Gamma-glutamyl phosphate reductase (EC 1.2.1.41)
DSM21625_CDS2231	DSM2542_CDS3346	DSM2543_CDS0685	DSM6285_CDS3110	S	pfam04138	GtrA	3.66033e-19	76.4442	YngA
DSM21625_CDS2232	DSM2542_CDS3347	DSM2543_CDS0686	DSM6285_CDS3111	M	cd04187	DPM1_like_bac	3.70634e-97	284.37	Glycosyltransferase
DSM21625_CDS2233	DSM2542_CDS3348	DSM2543_CDS0687	DSM6285_CDS3112	M	COG1807	ArnT	5.34086e-49	179.974	FIG00674902: hypothetical protein
DSM21625_CDS2234	DSM2542_CDS3349	DSM2543_CDS0688	DSM6285_CDS3113	S	pfam01442	Apolipoprotein	1.4374e-05	42.6703	FIG00673940: hypothetical protein
DSM21625_CDS2235	DSM2542_CDS3350	DSM2543_CDS0689	DSM6285_CDS3114	E	PRK00131	aroK	5.69957e-71	211.972	Shikimate kinase I (EC 2.7.1.71)
DSM21625_CDS2244	DSM2542_CDS3367	DSM2543_CDS0703	DSM6285_CDS3115	S	cd07516	HAD_Pase	7.21456e-73	223.626	FIG00673778: hypothetical protein
DSM21625_CDS2245	DSM2542_CDS3368	DSM2543_CDS0704	DSM6285_CDS3116	S	pfam07929	PRiA4_ORF3	4.59792e-52	174.301	FIG00674223: hypothetical protein
DSM21625_CDS2246	DSM2542_CDS3369	DSM2543_CDS0705	DSM6285_CDS3117	S	cl16615	DUF4275 superfamily	2.29827e-61	184.533	FIG00673392: hypothetical protein
DSM21625_CDS2247	DSM2542_CDS3370	DSM2543_CDS0706	DSM6285_CDS3118	S	cl26002	TPR_11 superfamily	3.63875e-07	50.0284	FIG00675055: hypothetical protein
DSM21625_CDS2248	DSM2542_CDS3371	DSM2543_CDS0707	DSM6285_CDS3119	S	cl14876	Zinc_peptidase_like superfamily	1.67416e-27	112.224	FIG00674644: hypothetical protein
DSM21625_CDS2249	DSM2542_CDS3372	DSM2543_CDS0708	DSM6285_CDS3120	L	cl28313	COG3972 superfamily	4.99908e-19	91.1129	DNA helicase II related protein
DSM21625_CDS2250	DSM2542_CDS3373	DSM2543_CDS0709	DSM6285_CDS3121	S	cl25732	SMC_N superfamily	0.00389482	35.5948	ATPase involved in DNA repair
DSM21625_CDS2251	DSM2542_CDS3374	DSM2543_CDS0710	DSM6285_CDS3122	S					FIG00673269: hypothetical protein
DSM21625_CDS2252	DSM2542_CDS3375	DSM2543_CDS0711	DSM6285_CDS3123	E	TIGR03814	Gln_ase	0	525.127	Glutaminase (EC 3.5.1.2)
DSM21625_CDS2253	DSM2542_CDS3376	DSM2543_CDS0712	DSM6285_CDS3124	H	PRK05958	PRK05958	0	554.383	8-amino-7-oxononanoate synthase (EC 2.3.1.47)
DSM21625_CDS2254	DSM2542_CDS3377	DSM2543_CDS0713	DSM6285_CDS3125	S					PE_PGRS family protein
DSM21625_CDS2255	DSM2542_CDS3378	DSM2543_CDS0714	DSM6285_CDS3126	M	cl26696	CotH superfamily	4.09446e-104	314.203	Inner spore coat protein H
DSM21625_CDS2256	DSM2542_CDS3379	DSM2543_CDS0715	DSM6285_CDS3127	S					FIG00674708: hypothetical protein
DSM21625_CDS2257	DSM2542_CDS3380	DSM2543_CDS0716	DSM6285_CDS3128	S					Hypothetical protein
DSM21625_CDS2258	DSM2542_CDS3381	DSM2543_CDS0717	DSM6285_CDS3129	E	cl14632	VOC superfamily	1.92522e-25	92.3809	Hypothetical protein
DSM21625_CDS2259	DSM2542_CDS3382	DSM2543_CDS0718	DSM6285_CDS3130	S	pfam10086	DUF2324	5.016e-76	229.873	Hypothetical protein
DSM21625_CDS2260	DSM2542_CDS3383	DSM2543_CDS0719	DSM6285_CDS3131	S					Hypothetical protein
DSM21625_CDS2261	DSM2542_CDS3384	DSM2543_CDS0720	DSM6285_CDS3132	S	COG2259	DoxX	2.53467e-10	55.4373	FIG00673901: hypothetical protein
DSM21625_CDS2262	DSM2542_CDS3386	DSM2543_CDS0722	DSM6285_CDS3133	K	COG1733	HxlR	2.69831e-36	119.778	Transcriptional regulator, HxlR family
DSM21625_CDS2263	DSM2542_CDS3387	DSM2543_CDS0723	DSM6285_CDS3134	S					Hypothetical protein
DSM21625_CDS2265	DSM2542_CDS3388	DSM2543_CDS0724	DSM6285_CDS3135	E	pfam02073	Peptidase_M29	0	723.116	Aminopeptidase S (Leu, Val, Phe, Tyr preference) (EC 3.4.11.24)
DSM21625_CDS2266	DSM2542_CDS3389	DSM2543_CDS0725	DSM6285_CDS3136	S	cl21455	P-loop_NTPase superfamily	2.39096e-17	80.6685	Tetratricopeptide repeat family protein
DSM21625_CDS2267	DSM2542_CDS3391	DSM2543_CDS0727	DSM6285_CDS3137	S	pfam04286	DUF445	2.80139e-82	256.771	Probable membrane protein STY4873
DSM21625_CDS2270	DSM2542_CDS3392	DSM2543_CDS0728	DSM6285_CDS3138	S					Hypothetical protein
DSM21625_CDS2271	DSM2542_CDS3393	DSM2543_CDS0729	DSM6285_CDS3139	E	COG1231	YobN	6.54235e-120	359.056	Tryptophan 2-monooxygenase (EC 1.13.12.3)
DSM21625_CDS2273	DSM2542_CDS3395	DSM2543_CDS0731	DSM6285_CDS3140	O	COG0071	IbpA	1.38586e-32	112.47	Small heat shock protein
DSM21625_CDS2274	DSM2542_CDS3396	DSM2543_CDS0732	DSM6285_CDS3141	K	cd01544	PBP1_GalR	2.81307e-148	418.081	Galactose operon repressor, GalR-LacI family of transcriptional regulators
DSM21625_CDS2275	DSM2542_CDS3397	DSM2543_CDS0733	DSM6285_CDS3142	G	PRK05270	PRK05270	0	861.09	Galactose-1-phosphate uridylyltransferase (EC 2.7.7.10)
DSM21625_CDS2276	DSM2542_CDS3398	DSM2543_CDS0734	DSM6285_CDS3143	M	COG1087	GalE	0	535.217	UDP-glucose 4-epimerase (EC 5.1.3.2)
DSM21625_CDS2277	DSM2542_CDS3399	DSM2543_CDS0735	DSM6285_CDS3144	G	PRK05322	PRK05322	0	700.073	Galactokinase (EC 2.7.1.6)
DSM21625_CDS2278	DSM2542_CDS3400	DSM2543_CDS0736	DSM6285_CDS3145	S	pfam12787	EcsC	1.31066e-92	273.36	EcsC protein
DSM21625_CDS2279	DSM2542_CDS3401	DSM2543_CDS0737	DSM6285_CDS3146	G	COG3345	GalA	0	737.444	Alpha-galactosidase (EC 3.2.1.22)
DSM21625_CDS2284	DSM2542_CDS3402	DSM2543_CDS0738	DSM6285_CDS3147	C	COG0578	GlpA	0	601.96	Aerobic glycerol-3-phosphate dehydrogenase (EC 1.1.5.3)
DSM21625_CDS2285	DSM2542_CDS3403	DSM2543_CDS0739	DSM6285_CDS3148	K	pfam04309	G3P_antiterm	5.89616e-92	265.403	Glycerol uptake operon antiterminator regulatory protein
DSM21625_CDS2286	DSM2542_CDS3404	DSM2543_CDS0740	DSM6285_CDS3149	S					FIG00673273: hypothetical protein
DSM21625_CDS2287	DSM2542_CDS3405	DSM2543_CDS0741	DSM6285_CDS3150	T	COG0642	BaeS	8.63443e-49	169.935	Two-component sensor histidine kinase
DSM21625_CDS2288	DSM2542_CDS3406	DSM2543_CDS0742	DSM6285_CDS3151	T	COG0745	OmpR	7.83754e-86	253.373	DNA-binding response regulator
DSM21625_CDS2289	DSM2542_CDS3407	DSM2543_CDS0743	DSM6285_CDS3152	S					Hypothetical protein
DSM21625_CDS2290	DSM2542_CDS3408	DSM2543_CDS0744	DSM6285_CDS3153	O	COG0071	IbpA	2.63125e-14	65.4758	heat shock protein class I (low molecular weight)
DSM21625_CDS2291	DSM2542_CDS3409	DSM2543_CDS0745	DSM6285_CDS3154	S					Hypothetical protein
DSM21625_CDS2292	DSM2542_CDS3410	DSM2543_CDS0746	DSM6285_CDS3155	S					Sigma-G-dependent sporulation specific SASP protein
DSM21625_CDS2293	DSM2542_CDS3411	DSM2543_CDS0747	DSM6285_CDS3156	S	pfam14179	YppG	8.70078e-22	79.052	Spore coat protein
DSM21625_CDS2294	DSM2542_CDS3412	DSM2543_CDS0748	DSM6285_CDS3157	S					Hypothetical protein
DSM21625_CDS2295	DSM2542_CDS3413	DSM2543_CDS0749	DSM6285_CDS3158	S					Hypothetical protein
DSM21625_CDS2296	DSM2542_CDS3414	DSM2543_CDS0750	DSM6285_CDS3159	S	pfam14178	YppF	5.36909e-28	94.6905	FIG00673522: hypothetical protein
DSM21625_CDS2297	DSM2542_CDS3415	DSM2543_CDS0751	DSM6285_CDS3160	S	pfam08807	DUF1798	5.16627e-38	123.506	Hypothetical protein
DSM21625_CDS2298	DSM2542_CDS3416	DSM2543_CDS0752	DSM6285_CDS3161	S					FIG00673354: hypothetical protein
DSM21625_CDS2299	DSM2542_CDS3417	DSM2543_CDS0753	DSM6285_CDS3162	S					Hypothetical protein
DSM21625_CDS2300	DSM2542_CDS3418	DSM2543_CDS0754	DSM6285_CDS3163	S	PRK02234	recU	2.4642e-118	332.997	RecU Holliday junction resolvase
DSM21625_CDS2301	DSM2542_CDS3419	DSM2543_CDS0755	DSM6285_CDS3164	M	TIGR02074	PBP_1a_fam	0	671.663	Multimodular transpeptidase-transglycosylase (EC 2.4.1.129) (EC 3.4.-.-) / Penicillin-binding protein 1A/1B (PBP1)
DSM21625_CDS2302	DSM2542_CDS3420	DSM2543_CDS0756	DSM6285_CDS3165	S					Hypothetical protein in cluster with penicillin-binding protein PBP1, Bacillus type
DSM21625_CDS2303	DSM2542_CDS3421	DSM2543_CDS0757	DSM6285_CDS3166	L	COG0177	Nth	5.41068e-117	331.454	Endonuclease III (EC 4.2.99.18)
DSM21625_CDS2304	DSM2542_CDS3422	DSM2543_CDS0758	DSM6285_CDS3167	L	COG3935	DnaD	2.08918e-67	207.661	Chromosome replication initiation protein DnaD
DSM21625_CDS2305	DSM2542_CDS3423	DSM2543_CDS0759	DSM6285_CDS3168	J	PRK03932	asnC	0	768.889	Asparaginyl-tRNA synthetase (EC 6.1.1.22)
DSM21625_CDS2306	DSM2542_CDS3424	DSM2543_CDS0760	DSM6285_CDS3169	E	PRK05764	PRK05764	0	677.999	Aspartate aminotransferase (EC 2.6.1.1)
DSM21625_CDS2307	DSM2542_CDS3425	DSM2543_CDS0761	DSM6285_CDS3170	S	cl21622	PepSY superfamily	4.74494e-36	122.263	Hypothetical protein
DSM21625_CDS2308	DSM2542_CDS3426	DSM2543_CDS0762	DSM6285_CDS3171	S	pfam14084	DUF4264	1.02968e-19	72.9703	FIG00673676: hypothetical protein
DSM21625_CDS2309	DSM2542_CDS3427	DSM2543_CDS0763	DSM6285_CDS3172	L	PRK08074	PRK08074	0	1451.31	DinG family ATP-dependent helicase YoaA
DSM21625_CDS2310	DSM2542_CDS3428	DSM2543_CDS0764	DSM6285_CDS3173	H	PRK05449	PRK05449	9.39004e-73	212.405	Aspartate 1-decarboxylase (EC 4.1.1.11)
DSM21625_CDS2311	DSM2542_CDS3429	DSM2543_CDS0765	DSM6285_CDS3174	H	PRK00380	panC	7.91977e-162	450.338	Pantoate--beta-alanine ligase (EC 6.3.2.1)
DSM21625_CDS2312	DSM2542_CDS3430	DSM2543_CDS0766	DSM6285_CDS3175	H	PRK00311	panB	5.10365e-175	483.026	3-methyl-2-oxobutanoate hydroxymethyltransferase (EC 2.1.2.11)
DSM21625_CDS2313	DSM2542_CDS3431	DSM2543_CDS0767	DSM6285_CDS3176	H	COG0340	BirA2	1.19791e-92	275.346	Biotin--protein ligase (EC 6.3.4.9, EC 6.3.4.10, EC 6.3.4.11, EC 6.3.4.15) / Biotin operon repressor
DSM21625_CDS2314	DSM2542_CDS3432	DSM2543_CDS0768	DSM6285_CDS3177	J	PRK13299	PRK13299	0	620.704	tRNA nucleotidyltransferase (EC 2.7.7.21) (EC 2.7.7.25)
DSM21625_CDS2315	DSM2542_CDS3433	DSM2543_CDS0769	DSM6285_CDS3178	M	TIGR03999	thiol_BshA	0	650.051	Glycosyl transferase, group 1 family protein
DSM21625_CDS2316	DSM2542_CDS3434	DSM2543_CDS0770	DSM6285_CDS3179	S	TIGR04001	thiol_BshB1	1.49225e-135	379.677	LmbE-related protein
DSM21625_CDS2317	DSM2542_CDS3435	DSM2543_CDS0771	DSM6285_CDS3180	G	PRK05234	mgsA	2.60183e-88	252.831	Methylglyoxal synthase (EC 4.2.3.3)
DSM21625_CDS2318	DSM2542_CDS3436	DSM2543_CDS0772	DSM6285_CDS3181	E	PRK00048	PRK00048	1.03902e-112	324.402	4-hydroxy-tetrahydrodipicolinate reductase (EC 1.17.1.8)
DSM21625_CDS2319	DSM2542_CDS3437	DSM2543_CDS0773	DSM6285_CDS3182	S	cd11531	NTP-PPase_BsYpjD	2.77206e-43	136.284	MazG nucleotide pyrophosphohydrolase
DSM21625_CDS2320	DSM2542_CDS3438	DSM2543_CDS0774	DSM6285_CDS3183	S	COG1284	YitT	1.02037e-96	286.019	Hypothetical protein BH3604
DSM21625_CDS2321	DSM2542_CDS3439	DSM2543_CDS0775	DSM6285_CDS3185	S	pfam09577	Spore_YpjB	1.08849e-113	325.387	Structural feature(s) predicted by Psort:Transmembrane: 1486271 - 1486287; Cleavable N-term signal seq: 1486033 - 1486070
DSM21625_CDS2322	DSM2542_CDS3440	DSM2543_CDS0776	DSM6285_CDS3186	S	cl01798	DUF1405 superfamily	3.3302e-69	209.24	Hypothetical transmembrane protein CDS_ID OB1773
DSM21625_CDS2323	DSM2542_CDS3441	DSM2543_CDS0777	DSM6285_CDS3187	C	cl27766	QcrB superfamily	2.33808e-18	83.1671	Menaquinone-cytochrome C oxidoreductase, cytochrome C subunit
DSM21625_CDS2324	DSM2542_CDS3442	DSM2543_CDS0778	DSM6285_CDS3188	C	PRK03735	PRK03735	6.76593e-147	407.946	Menaquinone-cytochrome c reductase, cytochrome B subunit
DSM21625_CDS2325	DSM2542_CDS3443	DSM2543_CDS0779	DSM6285_CDS3189	C	COG0723	QcrA	2.44159e-37	126.097	Menaquinone-cytochrome C reductase iron-sulfur subunit
DSM21625_CDS2326	DSM2542_CDS3444	DSM2543_CDS0780	DSM6285_CDS3190	S	pfam10673	DUF2487	4.32621e-69	204.811	FIG013069: hypothetical protein co-occurring with TPR domain protein
DSM21625_CDS2327	DSM2542_CDS3445	DSM2543_CDS0781	DSM6285_CDS3191	S	PRK03636	PRK03636	4.66865e-123	343.873	BH1670 unknown conserved protein in B. subtilis
DSM21625_CDS2328	DSM2542_CDS3446	DSM2543_CDS0782	DSM6285_CDS3192	S	cl26002	TPR_11 superfamily	1.42986e-11	66.2604	TPR-repeat-containing protein, putative component of Menaquinone-cytochrome C reductase
DSM21625_CDS2329	DSM2542_CDS3447	DSM2543_CDS0783	DSM6285_CDS3193	S	cl26188	Peripla_BP_4 superfamily	0.00438743	38.059	FIG01233251: hypothetical protein
DSM21625_CDS2330	DSM2542_CDS3448	DSM2543_CDS0784	DSM6285_CDS3195	E	PRK02427	PRK02427	0	587.495	5-Enolpyruvylshikimate-3-phosphate synthase (EC 2.5.1.19)
DSM21625_CDS2331	DSM2542_CDS3449	DSM2543_CDS0785	DSM6285_CDS3196	E	PRK06545	PRK06545	0	524.47	Prephenate dehydrogenase (EC 1.3.1.12)
DSM21625_CDS2332	DSM2542_CDS3450	DSM2543_CDS0786	DSM6285_CDS3197	E	PRK03158	PRK03158	0	694.034	Biosynthetic Aromatic amino acid aminotransferase beta (EC 2.6.1.57) @ Histidinol-phosphate aminotransferase (EC 2.6.1.9)
DSM21625_CDS2333	DSM2542_CDS3451	DSM2543_CDS0787	DSM6285_CDS3198	E	PRK13111	trpA	1.9151e-122	349.021	Tryptophan synthase alpha chain (EC 4.2.1.20)
DSM21625_CDS2334	DSM2542_CDS3452	DSM2543_CDS0788	DSM6285_CDS3199	E	PRK04346	PRK04346	0	819.308	Tryptophan synthase beta chain (EC 4.2.1.20)
DSM21625_CDS2335	DSM2542_CDS3453	DSM2543_CDS0789	DSM6285_CDS3200	E	PRK01222	PRK01222	2.42317e-71	215.441	Phosphoribosylanthranilate isomerase (EC 5.3.1.24)
DSM21625_CDS2336	DSM2542_CDS3454	DSM2543_CDS0790	DSM6285_CDS3201	E	PRK00278	trpC	3.03097e-126	358.7	Indole-3-glycerol phosphate synthase (EC 4.1.1.48)
DSM21625_CDS2337	DSM2542_CDS3455	DSM2543_CDS0791	DSM6285_CDS3202	E	PRK00188	trpD	0	504.612	Anthranilate phosphoribosyltransferase (EC 2.4.2.18)
DSM21625_CDS2338	DSM2542_CDS3456	DSM2543_CDS0792	DSM6285_CDS3204	E	PRK13569	PRK13569	0	916.734	Anthranilate synthase, aminase component (EC 4.1.3.27)
DSM21625_CDS2339	DSM2542_CDS3457	DSM2543_CDS0793	DSM6285_CDS3205	E	pfam07736	CM_1	1.26976e-66	197.266	Chorismate mutase II (EC 5.4.99.5)
DSM21625_CDS2340	DSM2542_CDS3458	DSM2543_CDS0794	DSM6285_CDS3206	E	PRK00002	aroB	2.85765e-175	491.185	3-dehydroquinate synthase (EC 4.2.3.4)
DSM21625_CDS2341	DSM2542_CDS3459	DSM2543_CDS0795	DSM6285_CDS3207	E	cl00323	Chorismate_synthase superfamily	0	551.652	Chorismate synthase (EC 4.2.3.5)
DSM21625_CDS2342	DSM2542_CDS3460	DSM2543_CDS0796	DSM6285_CDS3208	T	COG1352	CheR	8.49532e-100	293.802	Chemotaxis protein methyltransferase CheR (EC 2.1.1.80)
DSM21625_CDS2343	DSM2542_CDS3461	DSM2543_CDS0797	DSM6285_CDS3209	F	PRK00668	ndk	1.81153e-103	291.24	Nucleoside diphosphate kinase (EC 2.7.4.6)
DSM21625_CDS2344	DSM2542_CDS3462	DSM2543_CDS0798	DSM6285_CDS3210	H	cl00210	Isoprenoid_Biosyn_C1 superfamily	0	548.55	Heptaprenyl diphosphate synthase component II (EC 2.5.1.30)
DSM21625_CDS2345	DSM2542_CDS3463	DSM2543_CDS0799	DSM6285_CDS3211	H	TIGR02752	MenG_heptapren	6.55389e-177	484.307	2-heptaprenyl-1,4-naphthoquinone methyltransferase (EC 2.1.1.163)
DSM21625_CDS2346	DSM2542_CDS3464	DSM2543_CDS0800	DSM6285_CDS3212	I	pfam07307	HEPPP_synt_1	8.56443e-95	277.655	Heptaprenyl diphosphate synthase component I (EC 2.5.1.30)
DSM21625_CDS2347	DSM2542_CDS3465	DSM2543_CDS0801	DSM6285_CDS3213	K	PRK13251	PRK13251	1.75222e-46	142.16	Transcription attenuation protein MtrB
DSM21625_CDS2348	DSM2542_CDS3466	DSM2543_CDS0802	DSM6285_CDS3214	H	PRK09347	folE	2.52909e-120	337.517	GTP cyclohydrolase I (EC 3.5.4.16) type 1
DSM21625_CDS2349	DSM2542_CDS3467	DSM2543_CDS0803	DSM6285_CDS3215	L	cd13831	HU	3.43737e-49	149.849	DNA-binding protein HBsu
DSM21625_CDS2350	DSM2542_CDS3468	DSM2543_CDS0804	DSM6285_CDS3216	S	pfam09547	Spore_IV_A	0	921.78	Stage IV sporulation protein A
DSM21625_CDS2351	DSM2542_CDS3469	DSM2543_CDS0805	DSM6285_CDS3217	S					ABC transporter periplasmic binding protein yphF
DSM21625_CDS2352	DSM2542_CDS3470	DSM2543_CDS0806	DSM6285_CDS3218	S	pfam10966	DUF2768	5.43882e-13	56.4659	FIG00672592: hypothetical protein
DSM21625_CDS2353	DSM2542_CDS3471	DSM2543_CDS0807	DSM6285_CDS3219	S					Hypothetical protein
DSM21625_CDS2354	DSM2542_CDS3472	DSM2543_CDS0808	DSM6285_CDS3221	C	PRK00094	gpsA	0	560.842	Glycerol-3-phosphate dehydrogenase [NAD(P)+] (EC 1.1.1.94)
DSM21625_CDS2355	DSM2542_CDS3474	DSM2543_CDS0810	DSM6285_CDS3222	F	PRK00093	PRK00093	0	796.95	GTP-binding protein EngA
DSM21625_CDS2356	DSM2542_CDS3475	DSM2543_CDS0811	DSM6285_CDS3223	S					FIG00673407: hypothetical protein
DSM21625_CDS2357	DSM2542_CDS3476	DSM2543_CDS0812	DSM6285_CDS3224	S	pfam14045	YIEGIA	9.41559e-173	478.593	Putative membrane protein
DSM21625_CDS2358	DSM2542_CDS3477	DSM2543_CDS0813	DSM6285_CDS3225	S					Membrane protein, putative
DSM21625_CDS2359	DSM2542_CDS3478	DSM2543_CDS0814	DSM6285_CDS3226	S	pfam14140	YpzI	4.10668e-10	47.8768	Hypothetical protein
DSM21625_CDS2360	DSM2542_CDS3479	DSM2543_CDS0815	DSM6285_CDS3227	S					FIG00675616: hypothetical protein
DSM21625_CDS2361	DSM2542_CDS3480	DSM2543_CDS0816	DSM6285_CDS3228	S	TIGR02887	spore_ger_x_C	3.34423e-96	291.846	Spore germination protein GerKC
DSM21625_CDS2362	DSM2542_CDS3481	DSM2543_CDS0817	DSM6285_CDS3229	S	cl00456	SLC5-6-like_sbd superfamily	2.20729e-40	145.891	Spore germination protein GerKB
DSM21625_CDS2363	DSM2542_CDS3482	DSM2543_CDS0818	DSM6285_CDS3230	S	pfam03323	GerA	0	649.43	Spore germination protein GerKA
DSM21625_CDS2364	DSM2542_CDS3484	DSM2543_CDS0820	DSM6285_CDS3231	J	PRK06676	rpsA	0	514.424	SSU ribosomal protein S1p
DSM21625_CDS2365	DSM2542_CDS3485	DSM2543_CDS0821	DSM6285_CDS3232	I	cd07989	LPLAT_AGPAT-like	3.01538e-54	170.53	1-acyl-sn-glycerol-3-phosphate acyltransferase (EC 2.3.1.51)
DSM21625_CDS2366	DSM2542_CDS3486	DSM2543_CDS0822	DSM6285_CDS3233	F	PRK00023	cmk	3.14923e-130	365.601	Cytidylate kinase (EC 2.7.4.25)
DSM21625_CDS2367	DSM2542_CDS3487	DSM2543_CDS0823	DSM6285_CDS3234	S					FIG00674159: hypothetical protein
DSM21625_CDS2368	DSM2542_CDS3488	DSM2543_CDS0824	DSM6285_CDS3235	M	cl26904	YcgR superfamily	8.1835e-44	146.782	Hypothetical protein
DSM21625_CDS2369	DSM2542_CDS3489	DSM2543_CDS0825	DSM6285_CDS3236	S	pfam14620	YPEB	4.51342e-175	494.036	Spore germination protein YpeB
DSM21625_CDS2370	DSM2542_CDS3490	DSM2543_CDS0826	DSM6285_CDS3237	M	TIGR02869	spore_SleB	5.02282e-123	348.98	Spore cortex-lytic enzyme, lytic transglycosylase SleB
DSM21625_CDS2371	DSM2542_CDS3491	DSM2543_CDS0827	DSM6285_CDS3239	S	COG2339	PrsW	6.02743e-41	140.599	Hypothetical protein
DSM21625_CDS2373	DSM2542_CDS3493	DSM2543_CDS0829	DSM6285_CDS3240	E	cd08964	L-asparaginase_II	1.40402e-138	394.57	L-asparaginase (EC 3.5.1.1)
DSM21625_CDS2374	DSM2542_CDS3494	DSM2543_CDS0830	DSM6285_CDS3241	O	TIGR04018	Bthiol_YpdA	0	561.032	Thioredoxin reductase (EC 1.8.1.9)
DSM21625_CDS2375	DSM2542_CDS3495	DSM2543_CDS0831	DSM6285_CDS3242	E	COG0334	GdhA	0	638.13	NAD-specific glutamate dehydrogenase (EC 1.4.1.2)
DSM21625_CDS2376	DSM2542_CDS3497	DSM2543_CDS0833	DSM6285_CDS3243	O	PRK02899	PRK02899	4.65726e-124	347.76	Negative regulator of genetic competence MecA
DSM21625_CDS2377	DSM2542_CDS3498	DSM2543_CDS0834	DSM6285_CDS3244	S	cl13995	MPP_superfamily superfamily	1.92193e-52	169.768	Phosphoesterase
DSM21625_CDS2378	DSM2542_CDS3499	DSM2543_CDS0835	DSM6285_CDS3245	S					FIG00672824: hypothetical protein
DSM21625_CDS2379	DSM2542_CDS3500	DSM2543_CDS0836	DSM6285_CDS3246	S	pfam11007	CotJA	1.65309e-05	37.297	Polypeptide composition of the spore coat; required for the assembly of CotJC
DSM21625_CDS2380	DSM2542_CDS3501	DSM2543_CDS0837	DSM6285_CDS3247	S	pfam12652	CotJB	5.84035e-35	113.337	Polypeptide composition of the spore coat protein CotJB
DSM21625_CDS2381	DSM2542_CDS3502	DSM2543_CDS0838	DSM6285_CDS3251	P	cl00264	Ferritin_like superfamily	4.76343e-96	279.912	Polypeptide composition of the spore coat protein CotJC
DSM21625_CDS2382	DSM2542_CDS3503	DSM2543_CDS0839	DSM6285_CDS3252	S	pfam10864	DUF2663	5.42682e-48	150.915	Hypothetical protein
DSM21625_CDS2383	DSM2542_CDS3504	DSM2543_CDS0840	DSM6285_CDS3253	S	cd00118	LysM	3.22388e-08	47.4801	Hypothetical protein
DSM21625_CDS2384	DSM2542_CDS3505	DSM2543_CDS0841	DSM6285_CDS3254	S	pfam02517	Abi	3.70698e-14	64.9017	CAAX amino terminal protease family protein
DSM21625_CDS2385	DSM2542_CDS3506	DSM2543_CDS0842	DSM6285_CDS3255	L	COG0514	RecQ	1.05655e-161	470.625	ATP-dependent DNA helicase, RecQ family
DSM21625_CDS2386	DSM2542_CDS3507	DSM2543_CDS0843	DSM6285_CDS3256	S	cl26019	HTH_40 superfamily	4.27529e-74	232.448	FIG00743178: hypothetical protein
DSM21625_CDS2388	DSM2542_CDS3509	DSM2543_CDS0845	DSM6285_CDS3257	C	COG1141	Fer	1.95982e-13	58.5634	Ferredoxin
DSM21625_CDS2389	DSM2542_CDS3510	DSM2543_CDS0846	DSM6285_CDS3258	C	cd00412	pyrophosphatase	1.60435e-81	237.374	Inorganic pyrophosphatase (EC 3.6.1.1)
DSM21625_CDS2390	DSM2542_CDS3511	DSM2543_CDS0144	DSM6285_CDS1361	E	PRK13581	PRK13581	0	831.639	D-3-phosphoglycerate dehydrogenase (EC 1.1.1.95)
DSM21625_CDS2391	DSM2542_CDS3512	DSM2543_CDS0848	DSM6285_CDS3259	S	pfam00395	SLH	1.32886e-11	58.349	FIG00674797: hypothetical protein
DSM21625_CDS2392	DSM2542_CDS3513	DSM2543_CDS0849	DSM6285_CDS3260	S					Hypothetical protein
DSM21625_CDS2393	DSM2542_CDS3514	DSM2543_CDS0850	DSM6285_CDS3261	E	cd12110	PHP_HisPPase_Hisj_like	5.44819e-86	256.335	Histidinol-phosphatase (EC 3.1.3.15)
DSM21625_CDS2394	DSM2542_CDS3515	DSM2543_CDS0851	DSM6285_CDS3262	S					Hypothetical protein
DSM21625_CDS2395	DSM2542_CDS3516	DSM2543_CDS0852	DSM6285_CDS3263	S					Sigma-X negative effector
DSM21625_CDS2396	DSM2542_CDS3517	DSM2543_CDS0853	DSM6285_CDS3264	K	PRK09639	PRK09639	1.50522e-75	223.287	RNA polymerase sigma factor SigX
DSM21625_CDS2397	DSM2542_CDS3518	DSM2543_CDS0854	DSM6285_CDS3265	S	pfam00586	AIRS	4.838e-06	43.9574	Predicted alpha-ribazole-5-phosphate synthase CblS for cobalamin biosynthesis
DSM21625_CDS2398	DSM2542_CDS3519	DSM2543_CDS0855	DSM6285_CDS3266	S	pfam01923	Cob_adeno_trans	5.56479e-93	267.799	ATP:Cob(I)alamin adenosyltransferase (EC 2.5.1.17)
DSM21625_CDS2399	DSM2542_CDS3520	DSM2543_CDS0856	DSM6285_CDS3267	H	cl21455	P-loop_NTPase superfamily	9.47158e-13	59.9894	Hypothetical protein
DSM21625_CDS2400	DSM2542_CDS3521	DSM2543_CDS0857	DSM6285_CDS3268	G	cl11399	HP superfamily	3.11264e-45	148.924	Alpha-ribazole-5'-phosphate phosphatase
DSM21625_CDS2401	DSM2542_CDS3522	DSM2543_CDS0858	DSM6285_CDS3269	H	pfam02654	CobS	1.59676e-44	149.254	Cobalamin synthase (EC 2.7.8.26)
DSM21625_CDS2402	DSM2542_CDS3523	DSM2543_CDS0859	DSM6285_CDS3270	H	pfam02283	CobU	3.44613e-54	169.578	Adenosylcobinamide-phosphate guanylyltransferase (EC 2.7.7.62)
DSM21625_CDS2403	DSM2542_CDS3524	DSM2543_CDS0860	DSM6285_CDS3271	E	TIGR01140	L_thr_O3P_dcar	3.41835e-103	306.04	L-threonine 3-O-phosphate decarboxylase (EC 4.1.1.81)
DSM21625_CDS2404	DSM2542_CDS3525	DSM2543_CDS0861	DSM6285_CDS3273	H	PRK01209	cobD	2.70366e-135	386.85	Adenosylcobinamide-phosphate synthase (EC 6.3.1.10)
DSM21625_CDS2405	DSM2542_CDS3526	DSM2543_CDS0862	DSM6285_CDS3274	P	COG1120	FepC	5.87115e-113	333.761	Vitamin B12 ABC transporter, ATPase component BtuD / Adenosylcobinamide amidohydrolase (EC 3.5.1.90)
DSM21625_CDS2406	DSM2542_CDS3527	DSM2543_CDS0863	DSM6285_CDS3276	P	pfam01032	FecCD	1.0304e-76	235.869	Vitamin B12 ABC transporter, permease component BtuC
DSM21625_CDS2407	DSM2542_CDS3528	DSM2543_CDS0864	DSM6285_CDS3277	P	cd01143	YvrC	1.1422e-82	247.962	Vitamin B12 ABC transporter, B12-binding component BtuF
DSM21625_CDS2409	DSM2542_CDS3529	DSM2543_CDS0865	DSM6285_CDS3278	S	cl13215	YvbH_ext superfamily	4.54574e-14	58.4154	FIG017263: hypothetical protein
DSM21625_CDS2411	DSM2542_CDS3531	DSM2543_CDS0867	DSM6285_CDS3279	S					4-hydroxy-tetrahydrodipicolinate synthase (EC 4.3.3.7)
DSM21625_CDS2412	DSM2542_CDS3532	DSM2543_CDS0868	DSM6285_CDS3280	G	cl28341	PRK10110 superfamily	6.17049e-175	498.526	PTS system, N-acetylglucosamine-specific IIB component (EC 2.7.1.69) / PTS system, N-acetylglucosamine-specific IIC component
DSM21625_CDS2413	DSM2542_CDS3533	DSM2543_CDS0869	DSM6285_CDS3281	K	COG2188	MngR	7.67384e-98	284.937	Predicted transcriptional regulator of N-Acetylglucosamine utilization, GntR family
DSM21625_CDS2414	DSM2542_CDS3534	DSM2543_CDS0870	DSM6285_CDS3282	G	cd01399	GlcN6P_deaminase	3.75261e-144	402.249	Glucosamine-6-phosphate deaminase (EC 3.5.99.6)
DSM21625_CDS2415	DSM2542_CDS3535	DSM2543_CDS0871	DSM6285_CDS3284	G	cd00854	NagA	0	509.428	N-acetylglucosamine-6-phosphate deacetylase (EC 3.5.1.25)
DSM21625_CDS2416	DSM2542_CDS3536	DSM2543_CDS0872	DSM6285_CDS3285	S					FIG00675595: hypothetical protein
DSM21625_CDS2417	DSM2542_CDS3537	DSM2543_CDS0873	DSM6285_CDS3286	T	cl27674	BaeS superfamily	3.46747e-105	324.768	Sensor histidine kinase ResE (EC 2.7.3.-)
DSM21625_CDS2418	DSM2542_CDS3538	DSM2543_CDS0874	DSM6285_CDS3288	T	COG0745	OmpR	4.12577e-95	277.641	DNA-binding response regulator ResD
DSM21625_CDS2419	DSM2542_CDS3539	DSM2543_CDS0875	DSM6285_CDS3289	O	cl00504	Cytochrom_C_asm superfamily	2.0625e-83	254.459	Cytochrome c-type biogenesis protein CcsA/ResC
DSM21625_CDS2420	DSM2542_CDS3540	DSM2543_CDS0876	DSM6285_CDS3290	O	COG1333	ResB	4.18696e-149	436.844	Cytochrome c-type biogenesis protein Ccs1/ResB
DSM21625_CDS2421	DSM2542_CDS3541	DSM2543_CDS0877	DSM6285_CDS3291	O	PRK03147	PRK03147	1.26647e-110	311.937	Cytochrome c-type biogenesis protein ResA
DSM21625_CDS2422	DSM2542_CDS3542	DSM2543_CDS0878	DSM6285_CDS3292	J	COG1187	RsuA	1.15677e-110	318.032	Ribosomal large subunit pseudouridine synthase B (EC 4.2.1.70)
DSM21625_CDS2423	DSM2542_CDS3543	DSM2543_CDS0879	DSM6285_CDS3293	S	COG0700	SpmB	8.91498e-61	185.655	Spore maturation protein B
DSM21625_CDS2424	DSM2542_CDS3544	DSM2543_CDS0880	DSM6285_CDS3295	S	cl21594	Gate superfamily	1.25272e-88	258.901	Spore maturation protein A
DSM21625_CDS2425	DSM2542_CDS3545	DSM2543_CDS0881	DSM6285_CDS3297	M	COG1686	DacC	4.81586e-101	304.294	D-alanyl-D-alanine carboxypeptidase (EC 3.4.16.4)
DSM21625_CDS2426	DSM2542_CDS3546	DSM2543_CDS0882	DSM6285_CDS3298	P	COG0605	SodA	1.16056e-97	285.7	Superoxide dismutase [Fe] (EC 1.15.1.1)
DSM21625_CDS2427	DSM2542_CDS3547	DSM2543_CDS0883	DSM6285_CDS3299	S	pfam11155	DUF2935	1.22869e-22	84.5819	FIG00674529: hypothetical protein
DSM21625_CDS2428	DSM2542_CDS3548	DSM2543_CDS0884	DSM6285_CDS3300	S	pfam13047	DUF3907	1.17058e-77	227.158	5' end uncertain, first prokaryotic start codon used in the ORF; putative
DSM21625_CDS2429	DSM2542_CDS3549	DSM2543_CDS0885	DSM6285_CDS3301	S					Hypothetical protein
DSM21625_CDS2430	DSM2542_CDS3550	DSM2543_CDS0886	DSM6285_CDS3302	K	PRK00135	scpB	2.11088e-78	232.085	Segregation and condensation protein B
DSM21625_CDS2431	DSM2542_CDS3551	DSM2543_CDS0887	DSM6285_CDS3303	S	PRK00104	scpA	4.75611e-120	341.794	Segregation and condensation protein A
DSM21625_CDS2432	DSM2542_CDS3552	DSM2543_CDS0888	DSM6285_CDS3304	S	pfam03745	DUF309	1.146e-21	82.5064	DUF309 domain-containing protein
DSM21625_CDS2433	DSM2542_CDS3553	DSM2543_CDS0889	DSM6285_CDS3305	S	cd04301	NAT_SF	3.0027e-05	38.7961	RibT protein
DSM21625_CDS2434	DSM2542_CDS3554	DSM2543_CDS0890	DSM6285_CDS3307	H	PRK00061	ribH	3.81248e-92	263.91	6,7-dimethyl-8-ribityllumazine synthase (EC 2.5.1.78)
DSM21625_CDS2435	DSM2542_CDS3555	DSM2543_CDS0891	DSM6285_CDS3308	H	PRK09311	PRK09311	0	788.712	3,4-dihydroxy-2-butanone 4-phosphate synthase (EC 4.1.99.12) / GTP cyclohydrolase II (EC 3.5.4.25)
DSM21625_CDS2436	DSM2542_CDS3556	DSM2543_CDS0892	DSM6285_CDS3309	H	PRK09289	PRK09289	4.35034e-114	323.172	Riboflavin synthase eubacterial/eukaryotic (EC 2.5.1.9)
DSM21625_CDS2437	DSM2542_CDS3557	DSM2543_CDS0893	DSM6285_CDS3311	H	TIGR00326	eubact_ribD	7.51726e-156	441.19	Diaminohydroxyphosphoribosylaminopyrimidine deaminase (EC 3.5.4.26) / 5-amino-6-(5-phosphoribosylamino)uracil reductase (EC 1.1.1.193)
DSM21625_CDS2438	DSM2542_CDS3558	DSM2543_CDS0894	DSM6285_CDS3312	S					Hypothetical protein
DSM21625_CDS2439	DSM2542_CDS3559	DSM2543_CDS0895	DSM6285_CDS3313	S					Hypothetical protein
DSM21625_CDS2440	DSM2542_CDS3560	DSM2543_CDS0896	DSM6285_CDS3314	O	COG0652	PpiB	1.64539e-62	188.582	Peptidyl-prolyl cis-trans isomerase (EC 5.2.1.8)
DSM21625_CDS2441	DSM2542_CDS3561	DSM2543_CDS0897	DSM6285_CDS3315	S	pfam06207	DUF1002	1.47818e-107	311.354	Extracellular protein
DSM21625_CDS2442	DSM2542_CDS3562	DSM2543_CDS0898	DSM6285_CDS3316	E	TIGR01048	lysA	0	585.409	Diaminopimelate decarboxylase (EC 4.1.1.20)
DSM21625_CDS2443	DSM2542_CDS3563	DSM2543_CDS1044	DSM6285_CDS3463	S	pfam03323	GerA	0	545.041	Stage V sporulation protein AF (SpoVAF)
DSM21625_CDS2444	DSM2542_CDS3564	DSM2543_CDS0900	DSM6285_CDS3317	S					Hypothetical protein
DSM21625_CDS2445	DSM2542_CDS3565	DSM2543_CDS0901	DSM6285_CDS3318	S	cl04298	SpoVA superfamily	5.10908e-23	85.8728	Stage V sporulation protein AE (SpoVAE)
DSM21625_CDS2446	DSM2542_CDS1606	DSM2543_CDS3135	DSM6285_CDS1566	S	PRK08304	PRK08304	0	615.313	Stage V sporulation protein AD (SpoVAD)
DSM21625_CDS2447	DSM2542_CDS3567	DSM2543_CDS0903	DSM6285_CDS3320	S	cl04298	SpoVA superfamily	3.40881e-41	133.967	Stage V sporulation protein AC (SpoVAC)
DSM21625_CDS2448	DSM2542_CDS3568	DSM2543_CDS0904	DSM6285_CDS3321	S	pfam13782	SpoVAB	6.66751e-38	124.424	Stage V sporulation protein AB (SpoVAB)
DSM21625_CDS2449	DSM2542_CDS3569	DSM2543_CDS0905	DSM6285_CDS3322	S	pfam12164	SporV_AA	1.35303e-28	102.149	Stage V sporulation protein AA (SpoVAA)
DSM21625_CDS2450	DSM2542_CDS3570	DSM2543_CDS0906	DSM6285_CDS3323	K	PRK05572	PRK05572	3.02007e-174	479.082	RNA polymerase sporulation specific sigma factor SigF
DSM21625_CDS2451	DSM2542_CDS3571	DSM2543_CDS0907	DSM6285_CDS3324	T	PRK03660	PRK03660	2.31598e-81	235.982	Anti-sigma F factor (EC 2.7.11.1)
DSM21625_CDS2452	DSM2542_CDS3572	DSM2543_CDS0908	DSM6285_CDS3325	T	TIGR02886	spore_II_AA	4.04044e-58	174.372	Anti-sigma F factor antagonist (spoIIAA-2); Anti-sigma B factor antagonist RsbV
DSM21625_CDS2453	DSM2542_CDS3573	DSM2543_CDS0909	DSM6285_CDS3326	M	COG1686	DacC	2.99164e-139	402.135	D-alanyl-D-alanine carboxypeptidase (EC 3.4.16.4)
DSM21625_CDS2454	DSM2542_CDS3574	DSM2543_CDS0910	DSM6285_CDS3328	F	cl27889	PYNP_C superfamily	0	746.139	Pyrimidine-nucleoside phosphorylase (EC 2.4.2.2)
DSM21625_CDS2455	DSM2542_CDS3575	DSM2543_CDS0911	DSM6285_CDS3330	F	PRK08202	PRK08202	8.20345e-179	492.783	Purine nucleoside phosphorylase (EC 2.4.2.1)
DSM21625_CDS2456	DSM2542_CDS3576	DSM2543_CDS0912	DSM6285_CDS3331	G	PRK05362	PRK05362	0	765.815	Phosphopentomutase (EC 5.4.2.7)
DSM21625_CDS2457	DSM2542_CDS3577	DSM2543_CDS0913	DSM6285_CDS3332	L	PRK00283	xerD	1.71705e-174	483.925	Tyrosine recombinase XerD
DSM21625_CDS2458	DSM2542_CDS3578	DSM2543_CDS0914	DSM6285_CDS3334	S	pfam14004	DUF4227	1.42308e-34	111.591	FIG00673884: hypothetical protein
DSM21625_CDS2459	DSM2542_CDS3579	DSM2543_CDS0915	DSM6285_CDS3336	P	COG0735	Fur	2.19658e-49	155.138	Ferric uptake regulation protein FUR
DSM21625_CDS2460	DSM2542_CDS3580	DSM2543_CDS0916	DSM6285_CDS3337	S	TIGR02831	spo_II_M	1.34796e-69	210.965	Stage II sporulation protein M (SpoIIM)
DSM21625_CDS2461	DSM2542_CDS3581	DSM2543_CDS0917	DSM6285_CDS3338	L	cl26234	YqxK superfamily	2.00483e-142	410.328	DNA helicase II (EC 3.6.1.-)
DSM21625_CDS2462	DSM2542_CDS3582	DSM2543_CDS0918	DSM6285_CDS3339	F	cd03424	ADPRase_NUDT5	1.60885e-55	171.904	ADP-ribose pyrophosphatase (EC 3.6.1.13)
DSM21625_CDS2463	DSM2542_CDS3583	DSM2543_CDS0919	DSM6285_CDS3340	C	COG0667	Tas	8.83469e-100	296.932	Oxidoreductase, aldo/keto reductase family protein
DSM21625_CDS2465	DSM2542_CDS3585	DSM2543_CDS0921	DSM6285_CDS3341	S	pfam13025	DUF3886	0.000869876	33.8667	FIG00673306: hypothetical protein
DSM21625_CDS2468	DSM2542_CDS3586	DSM2543_CDS0922	DSM6285_CDS3342	S	pfam10827	DUF2552	2.59364e-46	141.868	FIG01226063: hypothetical protein
DSM21625_CDS2469	DSM2542_CDS3587	DSM2543_CDS0923	DSM6285_CDS3343	S	pfam01521	Fe-S_biosyn	2.98679e-29	101.174	FIG00672594: hypothetical protein
DSM21625_CDS2470	DSM2542_CDS3588	DSM2543_CDS0924	DSM6285_CDS3344	S					Hypothetical protein
DSM21625_CDS2471	DSM2542_CDS3589	DSM2543_CDS0925	DSM6285_CDS3350	S	pfam14164	YqzH	1.39947e-25	88.622	FIG00674399: hypothetical protein
DSM21625_CDS2472	DSM2542_CDS3590	DSM2543_CDS0926	DSM6285_CDS3352	S	COG0300	DltE	6.64859e-98	287.221	Short-chain dehydrogenase/reductase SDR
DSM21625_CDS2473	DSM2542_CDS3591	DSM2543_CDS0927	DSM6285_CDS3353	S	cd07725	TTHA1429-like_MBL-fold	1.18798e-48	160.927	Hydroxyacylglutathione hydrolase (EC 3.1.2.6)
DSM21625_CDS2474	DSM2542_CDS3592	DSM2543_CDS0928	DSM6285_CDS3354	E	cl25964	P5CR_dimer superfamily	5.3208e-164	456.154	Pyrroline-5-carboxylate reductase (EC 1.5.1.2)
DSM21625_CDS2475	DSM2542_CDS3593	DSM2543_CDS0929	DSM6285_CDS3355	C	PRK13523	PRK13523	0	732.656	FAD-dependent pyridine nucleotide-disulphide oxidoreductase
DSM21625_CDS2476	DSM2542_CDS3594	DSM2543_CDS0930	DSM6285_CDS3356	S	TIGR02651	RNase_Z	9.14766e-160	447.051	Ribonuclease Z (EC 3.1.26.11)
DSM21625_CDS2477	DSM2542_CDS1501	DSM2543_CDS3026	DSM6285_CDS1457	G	PRK05722	PRK05722	0	892.945	Glucose-6-phosphate 1-dehydrogenase (EC 1.1.1.49)
DSM21625_CDS2478	DSM2542_CDS3596	DSM2543_CDS0932	DSM6285_CDS3357	E	COG1878	COG1878	1.52099e-55	175.593	Metal-dependent hydrolase
DSM21625_CDS2479	DSM2542_CDS3597	DSM2543_CDS0933	DSM6285_CDS3358	G	PRK09287	PRK09287	0	985.002	6-phosphogluconate dehydrogenase, decarboxylating (EC 1.1.1.44)
DSM21625_CDS2480	DSM2542_CDS3598	DSM2543_CDS0934	DSM6285_CDS3359	S					Hypothetical protein
DSM21625_CDS2481	DSM2542_CDS3600	DSM2543_CDS0936	DSM6285_CDS3360	N, T	COG0835	CheW	1.14614e-33	115.855	Positive regulator of CheA protein activity (CheW)
DSM21625_CDS2482	DSM2542_CDS3601	DSM2543_CDS0937	DSM6285_CDS3361	E	cd05683	M20_peptT_like	0	583.708	Peptidase T (EC 3.4.11.4)
DSM21625_CDS2483	DSM2542_CDS3602	DSM2543_CDS0938	DSM6285_CDS3362	S					Hypothetical protein
DSM21625_CDS2484	DSM2542_CDS3603	DSM2543_CDS0939	DSM6285_CDS3363	I	COG4799	MmdA	0	782.939	Acetyl-coenzyme A carboxyl transferase alpha chain (EC 6.4.1.2) / Acetyl-coenzyme A carboxyl transferase beta chain (EC 6.4.1.2); Propionyl-CoA carboxylase beta chain (EC 6.4.1.3)
DSM21625_CDS2485	DSM2542_CDS3604	DSM2543_CDS0940	DSM6285_CDS3364	E, I	cl14632	VOC superfamily	9.84102e-58	175.205	Methylmalonyl-CoA epimerase (EC 5.1.99.1)
DSM21625_CDS2486	DSM2542_CDS3605	DSM2543_CDS0941	DSM6285_CDS3365	S					Hypothetical protein
DSM21625_CDS2487	DSM2542_CDS3606	DSM2543_CDS0942	DSM6285_CDS3366	M	COG1376	ErfK	3.28349e-28	104.18	ErfK/SrfK protein
DSM21625_CDS2488	DSM2542_CDS3607	DSM2543_CDS0943	DSM6285_CDS3368	S	COG4129	YgaE	9.02298e-92	276.536	FIG00674371: hypothetical protein
DSM21625_CDS2490	DSM2542_CDS3609	DSM2543_CDS0945	DSM6285_CDS3369	E	COG0765	HisM	3.65036e-80	239.329	ABC transporter membrane-spanning permease - glutamine transport
DSM21625_CDS2491	DSM2542_CDS3610	DSM2543_CDS0946	DSM6285_CDS3370	E	cl21456	Periplasmic_Binding_Protein_Type_2 superfamily	1.16762e-92	272.035	Amino acid ABC transporter, amino acid-binding protein
DSM21625_CDS2492	DSM2542_CDS3611	DSM2543_CDS0947	DSM6285_CDS3371	S	TIGR04191	YphP_YqiW	1.55307e-88	253.307	Hypothetical protein
DSM21625_CDS2493	DSM2542_CDS3612	DSM2543_CDS0948	DSM6285_CDS3372	E	PRK09435	PRK09435	0	594.877	putative periplasmic protein kinase ArgK and related GTPases of G3E family
DSM21625_CDS2494	DSM2542_CDS3613	DSM2543_CDS0949	DSM6285_CDS3373	I	PRK09426	PRK09426	0	1549.45	Methylmalonyl-CoA mutase (EC 5.4.99.2)
DSM21625_CDS2495	DSM2542_CDS3614	DSM2543_CDS0950	DSM6285_CDS3374	I	pfam01642	MM_CoA_mutase	0	542.027	Methylmalonyl-CoA mutase (EC 5.4.99.2)
DSM21625_CDS2496	DSM2542_CDS3615	DSM2543_CDS0951	DSM6285_CDS3375	S					Hypothetical protein
DSM21625_CDS2497	DSM2542_CDS3975	DSM2543_CDS1310	DSM6285_CDS3739	S	cd06260	DUF820	1.21912e-46	149.502	FIG00672776: hypothetical protein
DSM21625_CDS2498	DSM2542_CDS3616	DSM2543_CDS0952	DSM6285_CDS3376	L	cl24150	DDE_Tnp_IS66 superfamily	1.46018e-10	56.8715	Transposase
DSM21625_CDS2500	DSM2542_CDS3619	DSM2543_CDS0954	DSM6285_CDS3377	S					FIG00675591: hypothetical protein
DSM21625_CDS2501	DSM2542_CDS3620	DSM2543_CDS0955	DSM6285_CDS3378	V	COG1136	LolD	1.7913e-49	160.753	Methionine ABC transporter ATP-binding protein
DSM21625_CDS2502	DSM2542_CDS3621	DSM2543_CDS0956	DSM6285_CDS3379	S					FIG00673059: hypothetical protein
DSM21625_CDS2503	DSM2542_CDS3622	DSM2543_CDS0958	DSM6285_CDS3380	I	PRK11856	PRK11856	2.68605e-173	490.843	Dihydrolipoamide acyltransferase component of branched-chain alpha-keto acid dehydrogenase complex (EC 2.3.1.168)
DSM21625_CDS2505	DSM2542_CDS3624	DSM2543_CDS0960	DSM6285_CDS3381	I	COG1071	AcoA	1.91615e-164	462.112	Branched-chain alpha-keto acid dehydrogenase, E1 component, alpha subunit (EC 1.2.4.4)
DSM21625_CDS2506	DSM2542_CDS3625	DSM2543_CDS0961	DSM6285_CDS3382	C	PRK05976	PRK05976	0	855.357	Dihydrolipoamide dehydrogenase of branched-chain alpha-keto acid dehydrogenase (EC 1.8.1.4)
DSM21625_CDS2507	DSM2542_CDS3626	DSM2543_CDS0962	DSM6285_CDS3383	C	PRK03011	PRK03011	0	693.441	Butyrate kinase (EC 2.7.2.7)
DSM21625_CDS2508	DSM2542_CDS3627	DSM2543_CDS0963	DSM6285_CDS3384	E	COG0334	GdhA	1.5772e-129	376.965	Leucine dehydrogenase (EC 1.4.1.9)
DSM21625_CDS2509	DSM2542_CDS3628	DSM2543_CDS0964	DSM6285_CDS3385	C	PRK07742	PRK07742	0	505.011	Phosphotransbutyrylase (EC 2.3.1.19)
DSM21625_CDS2510	DSM2542_CDS3629	DSM2543_CDS0965	DSM6285_CDS3386	K	COG3829	RocR	0	697.129	Transcriptional regulator BkdR of isoleucine and valine catabolism operon
DSM21625_CDS2511	DSM2542_CDS3630	DSM2543_CDS0966	DSM6285_CDS3387	S	pfam11118	DUF2627	4.46773e-34	111.131	Hypothetical protein
DSM21625_CDS2512	DSM2542_CDS3631	DSM2543_CDS0967	DSM6285_CDS3388	C	cd08563	GDPD_TtGDE_like	5.28942e-123	348.393	Glycerophosphoryl diester phosphodiesterase (EC 3.1.4.46)
DSM21625_CDS2513	DSM2542_CDS3632	DSM2543_CDS0968	DSM6285_CDS3389	S	cl16681	YycC superfamily	1.03401e-13	57.4778	Hypothetical protein
DSM21625_CDS2514	DSM2542_CDS3633	DSM2543_CDS0970	DSM6285_CDS3390	S					Hypothetical protein
DSM21625_CDS2516	DSM2542_CDS2182	DSM2543_CDS1832	DSM6285_CDS4291	L	pfam01609	DDE_Tnp_1	4.48457e-18	80.3336	Mobile element protein
DSM21625_CDS2517	DSM2542_CDS3635	DSM2543_CDS0972	DSM6285_CDS3391	L	pfam13751	DDE_Tnp_1_6	5.27066e-27	104.718	Mobile element protein
DSM21625_CDS2518	DSM2542_CDS3636	DSM2543_CDS0973	DSM6285_CDS3392	L	cl28330	XerC superfamily	1.35388e-47	161.603	DNA integration/recombination protein
DSM21625_CDS2519	DSM2542_CDS3637	DSM2543_CDS0974	DSM6285_CDS3394	T	cl26036	YesN superfamily	2.79893e-152	424.591	Stage 0 sporulation two-component response regulator (Spo0A)
DSM21625_CDS2520	DSM2542_CDS3638	DSM2543_CDS0975	DSM6285_CDS3395	M	TIGR02860	spore_IV_B	0	578.908	Stage IV sporulation protein B
DSM21625_CDS2521	DSM2542_CDS3639	DSM2543_CDS0976	DSM6285_CDS3396	L	COG0497	RecN	0	710.138	DNA repair protein RecN
DSM21625_CDS2522	DSM2542_CDS3640	DSM2543_CDS0977	DSM6285_CDS3397	K	PRK04280	PRK04280	1.12326e-109	307.702	Arginine pathway regulatory protein ArgR, repressor of arg regulon
DSM21625_CDS2523	DSM2542_CDS3641	DSM2543_CDS0978	DSM6285_CDS3398	J	COG1189	YqxC	1.48453e-128	364.648	RNA binding methyltransferase FtsJ like
DSM21625_CDS2524	DSM2542_CDS3642	DSM2543_CDS0979	DSM6285_CDS3399	H	PRK05444	PRK05444	0	1030.8	1-deoxy-D-xylulose 5-phosphate synthase (EC 2.2.1.7)
DSM21625_CDS2525	DSM2542_CDS3643	DSM2543_CDS0980	DSM6285_CDS3400	H	COG0142	IspA	2.65759e-90	271.169	(2E,6E)-farnesyl diphosphate synthase (EC 2.5.1.10)
DSM21625_CDS2526	DSM2542_CDS3644	DSM2543_CDS0981	DSM6285_CDS3401	L	PRK14063	PRK14063	3.42036e-29	98.7459	Exodeoxyribonuclease VII small subunit (EC 3.1.11.6)
DSM21625_CDS2527	DSM2542_CDS3645	DSM2543_CDS0982	DSM6285_CDS3402	L	PRK00286	xseA	0	656.496	Exodeoxyribonuclease VII large subunit (EC 3.1.11.6)
DSM21625_CDS2528	DSM2542_CDS3646	DSM2543_CDS0983	DSM6285_CDS3403	H	PRK14190	PRK14190	0	542.68	Methylenetetrahydrofolate dehydrogenase (NADP+) (EC 1.5.1.5) / Methenyltetrahydrofolate cyclohydrolase (EC 3.5.4.9)
DSM21625_CDS2529	DSM2542_CDS3647	DSM2543_CDS0984	DSM6285_CDS3404	K	PRK00202	nusB	1.91564e-59	179.604	Transcription termination protein NusB
DSM21625_CDS2530	DSM2542_CDS3648	DSM2543_CDS0985	DSM6285_CDS3405	S					Hypothetical protein
DSM21625_CDS2531	DSM2542_CDS3649	DSM2543_CDS0986	DSM6285_CDS3406	S	pfam03780	Asp23	2.81416e-43	137.626	Alkaline shock protein
DSM21625_CDS2533	DSM2542_CDS3651	DSM2543_CDS0988	DSM6285_CDS3407	I	PRK06302	PRK06302	4.88107e-68	203.491	Biotin carboxyl carrier protein of acetyl-CoA carboxylase
DSM21625_CDS2534	DSM2542_CDS3652	DSM2543_CDS0989	DSM6285_CDS3408	S	pfam12685	SpoIIIAH	4.78736e-34	118.919	Stage III sporulation protein AH
DSM21625_CDS2535	DSM2542_CDS3653	DSM2543_CDS0990	DSM6285_CDS3409	S	TIGR02830	spore_III_AG	3.08871e-75	224.536	Stage III sporulation protein AG
DSM21625_CDS2536	DSM2542_CDS3654	DSM2543_CDS0991	DSM6285_CDS3410	S	TIGR02896	spore_III_AF	8.41056e-25	93.1187	Stage III sporulation protein AF
DSM21625_CDS2537	DSM2542_CDS3655	DSM2543_CDS0992	DSM6285_CDS3411	S	cl09771	Spore_III_AE superfamily	6.5233e-122	357.411	Stage III sporulation protein AE
DSM21625_CDS2538	DSM2542_CDS3656	DSM2543_CDS0993	DSM6285_CDS3412	S	cl23898	SpoIIIAC superfamily	4.65616e-23	85.7999	Stage III sporulation protein AD
DSM21625_CDS2539	DSM2542_CDS3657	DSM2543_CDS0994	DSM6285_CDS3413	S	TIGR02848	spore_III_AC	3.6587e-21	77.3624	Stage III sporulation protein AC
[truncated: 3,041 more rows]
