# Supplementary material for: Comparative genomic analysis of Parageobacillus thermoglucosidasius strains with distinct hydrogenogenic capacities
Source: BMC Genomics. 2018 Dec 6;19:880. doi: 10.1186/s12864-018-5302-9 (PMC6282330; doi:10.1186/s12864-018-5302-9)
Supplement: Supplementary file 4 — SNPs occurring in the CODH-NiFe group 4a locus genes of the compared P. thermoglucosidasius strains. The number of SNPs occurring in the individual CODH-NiFe group 4a genes of particular strains are indicated. The number in brackets indicates the number of non-synonymous amino acid substitutions observed in the amino acid sequence alignments for each individual gene. (XLSX 9 kb) [file 12864_2018_5302_MOESM4_ESM.xlsx]

## Sheet: SNPs in CODH-NiFe hydrogenase g
			SNPs (non-synonymous amino acid substitutions)
Gene	Protein product	Gene			DSM 21625 +	Total SNPs
		size (nt)	DSM 6285	DSM 21625	DSM 6285
cooC	Carbon monoxide dehydrogenase maturation factor	765	-	10 (6)	-	10 (6)
cooS	Carbon monoxide dehydrogenase catalytic subunit	1926	2 (1)	9 (0)	-	11 (1)
cooF	Carbon monoxide dehydrogenase iron-sulfur protein	489	-	-	-	-
phcA	[Ni-Fe]-hydrogenase 4 component B	2010	1 (0)	1 (1)	6 (1)	8 (2)
phcB	Hydrogenase 3 membrane subunit	942	5 (0)	2 (1)	6 (3)	13 (4)
phcC	[Ni-Fe]-hydrogenase 4 component E	648	-	1 (1)	-	1 (1)
phcD	[Ni-Fe]-hydrogenase 4 component F	1479	-	4 (2)	-	4 (2)
phcE	[Ni-Fe]-hydrogenase 4 component D	1439	-	4 (2)	-	4 (2)
phcF	[Ni-Fe]-hydrogenase large subunit	1725	1 (1)	8 (4)	-	9 (5)
phcG	[Ni-Fe]-hydrogenase 4 component H (4Fe-4S ferredoxin)	519	-	2 (0)	-	2 (0)
phcH	[Ni-Fe]-hydrogenase small subunit	744	-	2 (1)	-	2 (1)
phcI	Formate hydrogenlyase maturation protein	432	-	1 (0)	-	1 (0
phcJ	Hydrogenase maturation protease	423	2 (0)	-	-	2 (0)
phcK	Hydrogenase maturation nickel metallochaperone	471	2 (2)	-	-	2 (2)
phcL	Hydrogenase accessory protein	696	-	1 (1)	2 (2)	3 (3)
		TOTAL	13 (4)	45 (19)	14 (6)	72 (29)
